# Supplementary material for: ChIPXpress: using publicly available gene expression data to improve ChIP-seq and ChIP-chip target gene ranking
Source: BMC Bioinformatics. 2013 Jun 10;14:188. doi: 10.1186/1471-2105-14-188 (PMC3684512; doi:10.1186/1471-2105-14-188)
Supplement: Additional file 1 — Gold standard target genes as listed in Table 1. [file 1471-2105-14-188-S1.xls]

## Sheet: README
Additional file 1
Contains the EntrezID for the target genes of each TF used in the ChIPXpress analysis as listed in Table 1.
The algorithm used to detect peaks is listed as the column name.
Original refers to the peak list provided by the authors of the data.
Target genes were constrcuted by intersecting the genes that
were predicted to be bound by the TF in ChIPx data and differentially
expressed in corresponding TF perturbation data.

## Sheet: GS_MYC_HelaS3
CisGenome	MACS	Original
949	23242	949
135398	135398	124540
51095	51095	23242
8797	8797	135398
117145	117145	51095
9949	84146	8797
84146	388	90161
317781	875	134553
79858	317781	9949
54065	54065	84146
29923	84326	222235
84326	79918	875
11252	2118	317781
7298	11252	113510
4085	7298	79858
1161	4085	54065
94104	1161	84326
25912	4668	83787
55970	94104	79918
9583	25912	2118
113251	55970	11252
51319	9583	7298
57522	113251	23281
6573	51319	4085
285368	10432	1161
9557	57522	10257
84172	23028	4668
84140	6573	94104
84838	5194	25912
6566	23065	55970
55787	285368	9677
466	5817	8754
5230	23276	9583
285989	2187	113251
10425	84172	51319
4211	84140	57522
92140	84838	23028
25824	3326	6573
56956	6566	5194
7030	55787	23065
160897	466	285368
8566	5230	5817
54982	285989	9557
162073	10425	374393
64425	4211	23276
197342	25824	84172
8664	56956	84140
2665	7030	25914
8661	160897	84838
351	8566	3326
163	54982	6566
10397	162073	466
7534	64425	5230
7323	7267	285989
10097	197342	10425
2876	8664	4211
5901	2665	92140
10550	56910	25824
3915	8992	160897
4953	8661	8566
10574	351	54982
2058	9761	162073
9588	10397	64425
9611	7323	81550
10575	10097	197342
7203	2876	8664
694	5901	2665
2746	10550	8661
27230	3915	351
10197	4953	163
9784	10574	10397
10628	2058	7323
10606	9588	10097
3945	9611	2876
1843	10575	6612
6599	10724	5901
8531	7203	10550
262	694	3915
5887	2746	4035
3611	27230	4953
6513	10197	10574
6856	10628	5048
3491	10606	2058
79073	3728	9588
678	3945	9611
7165	1843	10575
6659	6599	7203
7072	8531	2746
3675	262	27230
1736	5358	10197
10598	5887	9784
10146	3611	10628
2273	6513	10606
6652	6856	3945
11137	1601	1843
8870	79073	6599
5682	10625	8531
740	678	262
9929	7165	5358
2908	10131	5887
55186	26227	3611
523	6659	6513
4232	10437	6856
10295	847	10494
9158	1728	79602
3836	3675	10625
4706	1736	678
4171	10146	7165
7965	6652	10131
4061	3398	6659
10422	2803	10437
6732	11137	7072
5347	8870	1728
23564	5682	3675
1026	740	1736
10542	9929	10146
10919	11342	3420
7374	51035	1499
629	25820	2273
4601	55186	25932
6949	832	22883
6722	214	6652
26121	523	8519
4609	4232	11137
10613	10295	52
1176	9158	8870
8727	3836	5682
9249	9592	740
9474	6397	6294
51232	4171	9929
26097	7965	11342
2305	4061	2030
467	10422	51035
9263	6732	25820
26136	5347	2683
27250	23564	55186
5567	8883	214
53	1026	8443
27338	10542	523
10614	10919	4232
10907	7374	10295
8148	3164	9158
9123	629	3836
976	4601	9592
133	6949	6397
3099	4609	332
5993	10613	4171
22836	1176	7965
51421	8727	4061
22856	9474	10422
9656	1739	60496
4528	26097	6732
9924	5352	5347
9517	467	23564
9830	5921	1026
9197	9263	4070
4928	8349	2475
353	26136	10542
7378	27250	7374
23262	5567	629
1819	53	4601
1676	27338	6949
7050	10614	9665
11072	10907	6722
2800	4189	26121
6337	10928	4609
4233	9123	10613
587	976	1176
9057	133	8727
6502	25843	9474
3480	3099	22877
7111	5993	26097
1734	22836	2305
3708	10434	5352
1647	22856	3383
6996	6988	5699
360	9656	467
10512	27429	9263
10247	4528	26136
51449	4247	27250
10643	9924	5567
54475	9830	53
6880	9197	27338
1264	7077	10614
9858	4928	2542
8504	353	10907
5074	55312	8148
5728	6310	9123
7169	23262	10330
8884	1819	976
8936	1841	2956
55702	1676	1652
29957	7050	3099
4669	22823	10269
2976	11072	8038
6558	2800	5993
10964	9882	22836
23659	6337	51421
1478	4233	10434
5190	687	22856
51690	8027	9656
9619	587	4528
54471	9057	9924
22943	6502	9830
11007	3480	9197
3422	6895	7077
7347	1734	7019
4929	1647	4928
29780	6996	353
6715	3727	55312
3087	5442	7378
3177	10512	4854
6891	10247	23262
5422	10643	1819
5734	4217	1841
9521	54475	1676
9344	6880	7050
1112	1525	22823
5891	1264	11072
3872	9858	2800
5357	8504	9882
3556	8226	4236
5051	5074	890
3976	5728	6337
7804	7169	7162
8000	8884	4233
3216	8936	687
4361	3614	8027
3092	55702	587
800	4669	3480
1730	2976	51704
2157	5290	6895
8886	24139	1734
11001	6558	1647
2936	10964	6996
55346	23659	360
11232	1478	3727
51200	1802	10512
9221	5190	10247
6583	9619	51449
6541	54471	10643
10622	11007	9600
7504	7347	54475
631	4929	10379
9043	29780	22841
11077	6715	6880
1029	9851	1264
5597	3177	9858
1021	6891	8504
25875	5498	8226
9536	4092	5074
831	10329	26751
4212	5422	5134
7982	5734	5728
8473	9521	7169
4616	1373	8884
30817	1112	8936
617	1396	8310
114049	5891	6497
9859	215	5698
1063	3556	55702
4582	5051	4669
11332	3976	2976
10938	7804	78988
8714	8000	24139
8365	5274	6558
5935	3216	2247
6482	4361	10964
4149	4088	23659
6474	3092	1478
8343	800	1802
8331	1730	5480
142	5893	5190
2617	9143	51690
595	2157	9619
51433	8886	54471
11167	11001	11007
4176	55346	3422
81688	11232	7347
55832	51200	4929
9908	9221	29780
128	6583	6787
51382	204	6715
54205	27063	9851
28973	23405	3177
708	6541	6891
7048	10622	4092
1854	6498	10329
3992	7504	5734
7327	8690	9521
23613	631	1373
4162	9043	4013
182	11077	1112
55651	1029	1396
10362	5597	5891
8773	1021	215
10979	9991	3872
4790	9536	5357
64116	831	9392
81689	4212	3556
8795	7982	5051
5715	8473	374
57060	4616	3976
4071	30817	10531
5471	617	7804
1798	114049	8000
55916	9859	1111
1407	1063	4361
7035	3141	3092
5272	4582	9636
3714	4012	800
4863	7543	1730
10607	10921	4222
11118	11332	140462
29984	463	2157
22974	26091	8886
8815	10938	11001
3320	8714	2936
7531	8365	26240
10899	1983	55346
5026	5935	11232
9958	6482	51200
782	4149	9221
4047	6474	6583
7461	8331	204
9601	2222	79411
8733	6767	6541
54780	2617	10622
22884	595	5163
2091	51433	7504
677	4176	631
65125	81688	9043
26099	1312	8092
55573	55832	5325
26156	9908	11077
23199	5062	1029
293	51382	5597
57509	54205	1021
90861	28973	1746
5987	708	3352
4173	1854	9536
92703	3992	8560
31	50813	831
94239	7327	4212
4976	23613	7982
9581	8202	8473
2194	182	4616
23175	55651	30817
27346	10362	617
2618	5860	114049
26092	4790	9859
92856	10061	3823
80273	64116	120227
23171	81689	5627
124801	23075	1063
80205	5715	3141
23279	57060	4582
10914	11212	2921
140890	4071	7543
27246	5471	10921
23271	1798	11332
23268	1407	463
23142	7035	26091
9477	5272	10938
23526	8228	8365
138151	3714	5672
5362	4863	5669
169611	85236	5935
8878	10607	6482
6591	11118	1827
5094	29984	4149
5198	22974	6474
23116	8815	57798
56929	8601	8331
124152	5321	6623
10940	8444	142
3837	3320	6767
657	7531	2617
4015	10899	595
91298	5026	51433
55705	9958	11167
23225	1058	4176
51491	11235	81688
1946	782	25814
11019	373	55832
4779	4047	9908
84981	9601	51382
1523	8733	54205
5036	27229	28973
5562	2091	708
10426	220988	7048
1104	677	3992
7184	26099	50813
8028	55573	8202
51364	26156	4162
3192	23199	182
6627	293	55651
9391	57509	10362
10135	90861	5860
55754	5987	8773
65264	4173	1069
51109	92703	4790
51520	10137	10061
51324	31	64116
10492	25963	81689
5464	9581	8795
9939	2194	5495
25825	27346	5715
51727	2618	57060
55226	26092	4071
51571	92856	6525
11177	84890	5471
27430	27351	57418
51116	124801	23598
29099	80205	1798
79893	54505	6873
64121	23279	2135
51071	10914	65005
55723	140890	55916
51759	27246	1407
55246	23142	7035
55177	9477	23169
56997	23526	5272
79624	811	8228
9240	56829	10229
51295	9853	11119
80351	169611	3714
55577	8878	4863
25987	6591	85236
1939	6158	10607
79048	26278	9469
51809	5094	11118
89797	5198	23443
55758	23116	29984
51053	4750	22974
64766	55559	6674
10069	10940	8815
10600	9258	8601
51030	3837	5321
65981	657	3320
51184	91298	7531
56915	5383	5026
51337	23225	9540
55802	4637	9958
54463	51491	1837
51306	1946	1058
56954	11019	6535
54148	8930	22932
56652	6472	782
55847	4779	4047
79693	3012	9601
51444	8348	8733
79019	29	54780
54929	84981	22884
25896	1523	2091
57048	5036	220988
10848	375035	23204
2355	5562	677
55071	10426	65125
55049	1104	26156
54517	8339	23199
79075	7184	293
59338	8028	23543
55790	51364	90861
28992	3192	5987
60681	6627	4173
8877	51241	92703
54962	29927	10137
9141	10135	31
79663	55754	94239
51027	51155	4976
55270	51109	9581
6399	51520	2194
51001	10492	23175
57099	5464	27346
55327	9939	2618
10855	51727	92856
23548	55226	23157
64858	2060	80273
9022	23588	64795
55734	51571	84890
79866	79001	23171
1355	54902	27351
25837	11177	124801
8645	57820	80205
64393	51116	10914
79810	51021	140890
28231	79893	84909
80005	55723	23142
59349	55177	23526
51203	10363	7779
79828	56997	23119
93	79624	138151
58516	9240	5362
80224	51295	56829
51149	80351	1287
29058	25987	8878
56985	79048	6591
64172	55486	113178
55179	60492	26278
80110	51809	5094
55707	55366	5198
54806	89797	4750
23590	55758	55559
29968	22894	25907
27090	55157	56929
81603	64766	27235
81034	10069	84302
64718	10600	124152
54816	55038	10940
81537	64215	8824
79718	80209	3837
81611	51184	657
1978	56915	4015
1875	51337	91298
9960	55802	120526
64220	54463	5383
54663	51306	23225
57572	64761	51491
90355	54148	1946
4869	56652	11019
81929	55847	4779
51619	79693	8347
79726	51444	3012
1454	51099	27242
347902	79019	29
65084	25896	84981
10766	51205	1523
84951	57048	5036
57223	10848	55233
56900	2355	375035
51111	55071	9380
55300	54664	26050
55163	54680	84720
55109	55049	8334
79047	54517	10426
64778	79075	1104
10352	55298	8339
51318	23556	2747
1906	79621	55697
26258	79575	8028
56919	55274	51364
3069	54981	3192
54926	79568	22880
51060	28992	6627
83752	79731	9391
57407	60681	51241
51528	9141	29927
6341	79663	10135
83940	81839	55754
54749	55270	65264
59274	55770	2
28970	51001	51280
84275	57099	51520
84279	55327	51465
10243	10855	51324
53349	54496	10492
29950	23548	5464
84260	54880	9939
84254	64858	25825
64207	9022	51727
79930	55734	55226
64073	79866	23588
7546	1355	51571
54742	29922	54902
84105	64393	11177
55215	79810	57820
54676	28231	27430
55766	80005	51116
84515	79828	51021
84674	93	29099
83732	58516	79893
57179	80224	51071
84319	64924	55246
55920	51149	55177
23446	55199	56997
56262	29058	9525
114569	56985	25996
84992	55179	9240
29934	54806	51295
201595	23590	55577
56889	29968	25987
90488	27090	51320
10672	54682	26586
7046	78996	1939
84836	81603	79048
85465	81034	55486
25923	64718	51809
57580	9236	89797
57217	54816	55758
80854	81537	22894
84317	79718	55157
497661	81611	51330
7357	1978	64766
4774	1875	10069
444	9960	10600
153090	64220	55038
2035	54663	23528
90850	57572	64215
3181	90355	80209
8540	90806	51030
119559	4869	51184
440275	81929	56915
118813	51619	51337
170622	1454	55802
246184	347902	54463
2957	51531	29110
115098	10766	55662
121642	84951	54985
57659	57223	51368
4209	55737	54148
93487	56900	56652
1075	51111	55847
1303	55163	79693
114915	55109	10166
89958	10352	51102
84301	51318	28966
2342	1906	51444
163590	51132	51099
8411	26258	79019
169200	56919	54929
23468	3069	25896
147015	54926	57048
286077	51060	79228
2140	10056	10848
283237	55122	2355
3607	55527	55071
4076	55904	79571
133746	51528	54680
5922	6341	55049
90459	60386	54517
84166	83940	79075
89890	54749	55298
23248	59274	59338
90427	28970	23556
5663	10194	60490
26528	84275	79575
56943	79780	55274
154791	84279	26207
132001	10243	79568
165918	50484	28992
360023	5150	79731
150223	53349	60681
91369	29950	8877
10491	85025	54962
169714	55646	9141
79133	84260	79663
112476	84254	51027
23181	64207	55270
134637	79930	51001
541565	114904	57099
283337	64073	28981
8793	7546	55033
124454	23786	10855
56957	54742	23548
8085	84105	64858
143279	55215	9022
84896	54676	55734
65095	55869	79866
113763	51263	1355
9255	10392	25837
57559	84515	8645
23678	84674	50515
112849	83879	9200
5494	83732	79810
7555	79944	80005
8451	84314	59349
10806	84319	79642
11128	23446	29094
80045	113201	79828
10569	56262	54922
27314	65056	93
222658	84992	3070
55127	29934	54850
91942	201595	58516
144402	56889	80224
10204	90488	29967
126626	10672	55296
57577	85456	51149
79969	7706	55199
5810	84836	29058
30837	80315	55653
90624	2113	56985
4084	84188	51497
10209	85465	55179
84190	25923	80110
55266	57580	55707
3184	80854	23590
960	84317	29968
80004	4774	54682
283209	444	26000
9377	153090	81603
4719	57120	81034
11165	58490	64718
79577	2035	80222
56986	9135	51805
10128	84932	81537
153364	90850	80328
5991	3181	79718
84904	8540	10776
9120	119559	1978
6687	440275	11160
11269	9218	29081
54108	118813	51540
64946	4090	9518
9241	3712	1875
140707	5537	79366
57696	2957	9960
2186	115098	29980
64682	57708	64220
10236	121642	54663
83481	4209	113791
92255	1075	57572
23020	1303	90355
8539	114915	90806
63894	89958	4869
54863	84301	81929
394	2342	51619
11112	57185	79726
80314	163590	1454
2935	8411	51531
143458	169200	65084
84327	84752	55379
79664	23468	10766
154810	64398	84951
6210	147015	57223
285672	286077	55737
132949	2140	51441
157570	283237	51028
6751	3607	56900
8034	4076	64327
11346	10114	51111
221424	133746	55300
57707	5922	80306
4676	90459	55163
2175	23248	55109
7037	90427	79047
57711	389792	10352
399900	5663	51318
197259	160418	51132
57492	29843	57690
389677	26528	26258
143282	56943	64859
132158	154791	56919
89978	162239	79814
55704	132001	10056
196074	165918	84064
81559	51182	83985
55720	360023	55904
51496	254170	57407
317671	150223	51528
54822	91369	6341
123879	10491	54749
5151	169714	59274
246243	79133	28970
5747	112476	84275
168667	23181	84279
166378	134637	10243
55250	541565	50484
112840	283337	26524
55023	124454	53349
89782	56957	29950
4881	79016	85025
784	8085	55646
4681	118980	84260
1951	143279	84254
84934	84896	64207
138162	65095	79930
	113763	114904
	9255	84749
	57559	64073
	23678	7546
	57465	23786
	112849	54742
	5494	84105
	7555	55215
	8451	54676
	10806	55869
	11128	83636
	80045	51263
	284273	10392
	10569	56852
	27314	56894
	7756	55766
	55127	57508
	91942	84515
	144402	84674
	10204	83879
	126626	83732
	57577	84306
	79969	57179
	5810	79877
	5906	84319
	90624	55920
	4084	23446
	639	84313
	2863	56262
	55266	65056
	3184	114569
	56704	84992
	960	29934
	80004	63905
	79939	201595
	9377	56889
	125476	90488
	4719	10672
	55149	7706
	11165	57655
	79577	84836
	56986	11051
	10128	2113
	153364	84188
	83591	85465
	5991	25923
	84904	80854
	285074	84317
	9120	7357
	6687	4774
	11269	201895
	54108	444
	64946	153090
	9241	57120
	140707	2035
	57696	9135
	2186	84932
	64682	90850
	10236	3181
	83481	8540
	92255	5814
	23020	119559
	8539	440275
	54863	83640
	11112	118813
	80314	4090
	2935	3712
	143458	170622
	84327	85437
	79664	84881
	6210	246184
	285672	2957
	132949	115098
	137682	55161
	6751	220323
	11346	151987
	221424	29904
	57707	84967
	4676	121642
	80006	57659
	4651	4209
	7037	93487
	399900	1075
	197259	1303
	389677	122830
	143282	114915
	132158	57542
	23530	4040
	89978	89958
	55704	57552
	196074	2342
	55720	57185
	51496	8411
	317671	9931
	54822	79085
	123879	84752
	5151	4286
	246243	23468
	166378	147015
	50999	286077
	55250	10059
	112840	2140
	254065	283237
	55023	139596
	89782	3607
	23625	4076
	4881	10114
	784	133746
	1951	5927
	84934	5922
	138162	90459
		89890
		285237
		23248
		90427
		5663
		84312
		160418
		26528
		286148
		55132
		56943
		154791
		57456
		149076
		285362
		55589
		51122
		254170
		150223
		91369
		10491
		84171
		169714
		79133
		112476
		23181
		134637
		541565
		283337
		124454
		57551
		79016
		64750
		8085
		254359
		143279
		84896
		124491
		65095
		9255
		57559
		199953
		23678
		112849
		5494
		7555
		8451
		347252
		10806
		11128
		80045
		27314
		7756
		96459
		222658
		55127
		91942
		144402
		8905
		57567
		126626
		57577
		125058
		79969
		5810
		5906
		65986
		30837
		90624
		4084
		639
		149473
		147912
		84190
		54522
		55266
		3184
		56704
		55142
		960
		80004
		283209
		4898
		9377
		168455
		125476
		79191
		4719
		55149
		11165
		79577
		56986
		10128
		153364
		5991
		84904
		9120
		7707
		6687
		122416
		11269
		54108
		64946
		9241
		140707
		57696
		2186
		64682
		10236
		83481
		23020
		8539
		54863
		394
		11112
		80314
		2935
		148534
		84327
		374986
		153562
		79664
		219931
		133015
		6210
		84665
		285672
		132949
		137682
		157570
		6751
		10732
		8034
		221424
		57707
		23111
		286151
		7037
		11174
		57711
		399900
		117584
		197259
		57492
		389677
		8463
		143282
		144245
		132158
		89978
		196074
		55720
		317671
		54822
		123879
		5151
		246243
		166378
		50999
		7027
		55250
		112840
		254065
		55023
		89782
		23625
		4881
		784
		6448
		1951
		84934
		79903
		25861
		138162
		64748
		85002

## Sheet: GS_MYC_MCF7
CisGenome	MACS	Original
949	163154	23170
163154	144577	90423
90423	169981	221264
51095	27097	114294
123228	125058	122773
150962	54919	200765
6877	124454	8462
3177	51366	64403
133522	1604	64225
154807	7327	133522
84962	284086	154807
118460	84172	84962
126792	10146	118460
144577	10128	65062
317781	6137	81857
155435	254042	144577
169981	23195	9093
10771	64788	317781
27097	2665	169981
54438	3178	115708
79918	10921	140738
125058	4869	54438
54919	6136	79918
4085	6124	8526
6002	1938	6867
79092	4691	125058
10492	4924	3632
124454	10399	54919
64393	1933	4085
51366	6134	84864
192111	4144	9189
1604	2778	6002
23065	10575	7466
7327	6181	79092
284086	7203	10492
84172	6228	57180
10146	6132	64393
10128	6125	51366
23077	7317	192111
284098	10197	1604
5230	10527	23065
3855	10606	7327
654429	1476	2187
124402	1471	84172
55048	6173	10146
51265	1736	10128
348180	3487	23077
219995	1973	283989
133308	4830	5230
2172	11331	3855
54884	11137	654429
25981	8607	124402
81671	9097	55048
254042	9887	51265
152877	6241	348180
23195	10576	219995
197342	4232	10419
64788	7965	133308
144348	10422	22982
572	23636	2172
2665	10480	25981
3178	4522	54982
23	593	254042
10921	4601	152877
4869	5349	162993
533	6311	8805
6124	5699	23195
1938	790	197342
51433	51406	64788
4691	2729	144348
1213	51491	6727
4924	4719	2665
3939	27429	23
801	10300	10921
23450	5373	4869
10971	6635	9733
6134	6811	6136
5501	8662	6124
2782	7739	1938
6427	51096	51433
4144	23082	4691
2778	5914	1213
2058	54475	4924
2783	27297	3939
10575	6182	801
7203	5134	23450
6228	4234	10971
6132	8884	6134
6125	7027	5501
22872	5916	2782
7317	10208	6427
10197	27333	1808
10527	5091	4144
10606	29902	2778
5701	9619	2058
6389	25880	2783
7284	27042	10575
6432	3376	10724
6415	27107	7203
3611	22809	6132
481	1951	6125
5894	1678	22872
23386	10849	527
5686	9816	6160
5869	5816	7317
10541	43	10197
1471	3014	928
678	1594	11034
10131	7023	9375
6173	10669	6389
79084	204	1984
9791	8187	6432
8729	6541	481
1736	9718	5894
4792	10195	23386
7247	1663	6726
6723	9188	5686
22916	4149	5869
1973	4904	10541
1845	6188	1471
4830	22948	678
11331	3646	10131
11137	471	79084
8607	11222	9791
1615	4176	1728
1209	54107	1736
3460	708	4792
7076	3609	7247
9097	8678	6723
8165	7866	22916
51593	5876	1973
5903	1729	1845
10797	9526	2803
6241	9885	25813
11231	10436	2107
10549	7106	4830
4175	5471	55854
10576	23212	11331
29889	3621	11137
4678	81620	8607
523	11187	1615
5536	328	8870
11344	8131	1209
4232	10428	3460
1942	23367	7264
5927	2651	3880
9158	1975	7076
9972	26156	9097
3275	8565	8165
4171	293	7163
392	9905	5903
27243	6187	10797
7965	124801	79022
4061	818	6241
10422	124565	11231
1387	6832	10549
1477	5438	4175
8522	23357	10576
23481	6206	29889
27020	25803	23064
10480	6168	4678
26037	10980	5536
10452	155400	11344
4522	92822	4232
593	25895	30
4601	368	5927
23640	8725	9414
5349	6208	9972
6311	1506	3275
4893	6293	2802
5699	55183	4061
8349	23324	10422
790	7690	23636
10682	26094	1387
9780	388567	2621
1725	6218	1477
9648	8085	8522
10907	5339	23481
2870	9168	8209
9123	10169	2033
51406	27131	27020
9672	57003	10480
976	11198	26037
3099	26354	10452
51421	55226	4522
10535	51734	23321
51491	8635	4601
8260	29088	23640
5799	55326	5902
7869	80232	5349
9040	3163	4140
79080	79587	6311
10300	55720	4893
23378	81539	5699
11041	55035	11051
353	79048	790
4854	1468	1725
8225	54663	2548
6635	79447	6692
6811	79711	10907
11072	29093	2870
409	55055	9123
8624	64766	9267
8614	51184	51406
10106	56915	9672
8662	210	976
2639	79622	3099
9391	55319	51421
819	80324	10535
26469	8568	8260
22882	57122	5799
10974	10848	7799
7739	51575	9903
4726	51728	7869
2263	55149	79080
8694	80010	10300
55621	55367	23378
23082	51388	11041
7764	54433	353
6996	55833	6302
5914	9329	7064
55794	56986	4854
7703	64794	4849
1998	64859	3660
54475	64782	10559
27297	57348	8225
9013	79863	6635
22846	65260	6811
6857	79573	11072
11060	55722	8624
4234	25873	5493
1952	79896	10016
9319	23409	7112
8884	55193	8614
3980	57602	8662
7027	56996	2639
1031	550	9391
686	54584	819
5916	9238	26469
10208	81890	22882
5130	10785	10974
10926	56342	587
11040	58986	7739
6448	81929	4726
27333	2188	8227
8935	79133	2263
2584	84231	55621
5091	10056	23082
56905	51602	7764
29902	4716	6996
51690	65008	3727
9619	55904	7703
11007	57407	55695
5526	114879	64149
7347	83858	10270
3169	94015	54475
27042	54984	27297
3376	84306	9013
27107	84798	22846
7357	55069	1876
576	84128	6857
7031	6167	10126
54552	84916	26751
1396	56931	11060
9883	91272	4234
1945	6838	9319
8577	124540	4129
1678	9169	6604
6835	54617	3980
9816	117143	7027
8000	129401	2948
4330	129787	5916
5816	51434	10208
4088	283377	5783
3014	171568	1318
7786	25929	5130
29901	84946	11040
50628	5478	6448
7425	3344	27333
10439	152579	1307
64750	201164	2584
9786	150223	5091
6457	64434	1802
221	112476	29902
1594	57143	51690
7023	112849	9619
3292	1915	9891
9687	116238	5526
11277	84289	7347
6583	10695	27042
6533	7637	373
10669	4736	3376
204	552900	79758
7884	57696	7357
9175	92014	3364
4145	79818	7097
6097	112840	576
3276	8814	2013
5648	222234	7031
5524	257357	54552
51360	84924	9883
18	402682	1945
6541	3329	1678
6837	92935	9816
4901	80854	8000
1140		4330
9718		5816
8367		4088
55568		29901
10195		10846
94134		50628
10061		5152
2035		64750
662		9786
22794		6457
4582		7023
1663		3292
9188		9687
23338		6583
10634		6533
8669		10669
4149		204
9545		1576
8343		7884
6709		7168
2317		9355
6188		9175
3646		4145
1983		6097
471		3276
1453		5648
11222		5524
4176		51360
3107		18
54107		6541
821		9582
23344		9718
8666		445
708		286
3609		10195
8678		51083
3837		94134
1397		10400
57658		10061
4191		22981
8721		2035
3021		3399
80781		662
7866		22794
10103		4582
7846		1473
7205		753
5876		118
11067		463
7852		1663
8543		9188
9554		23338
9526		10634
10979		8669
9885		2821
10436		4149
7106		57019
3184		9545
8563		5307
5471		6656
7005		2317
23598		4904
10322		7520
1384		142
7580		9601
23212		6188
5272		5591
770		3646
4913		1983
8605		471
3621		1453
10607		11222
406		4176
81620		3107
6490		54107
10988		8666
11187		708
328		3609
3757		3837
816		1397
8131		4191
54555		5900
6624		8721
8908		80781
23367		7866
5213		10103
2651		7846
10962		7205
7417		9100
5728		30851
161		3704
220988		5876
1975		11067
55573		7852
5595		8543
8565		10979
4297		7106
293		3184
10985		5822
92703		3861
90411		8563
9905		5471
2036		23598
9686		5435
89910		10322
22984		4686
219654		7580
55544		2625
6187		5272
29072		770
124801		8605
23248		11240
23001		406
23376		81620
10102		10988
23076		11187
23142		328
124565		3757
6832		51257
57470		23237
127544		8829
23357		8131
2653		54555
6158		8908
113178		2651
26278		7157
11079		92086
91966		652
10196		7417
55559		5728
6206		161
10799		220988
25803		1975
23308		55573
260294		5595
10980		4297
3840		293
151230		57509
55556		10985
155400		90411
5378		1992
92822		2036
129080		64764
25895		9686
368		89910
11019		219654
6227		55544
8725		6187
2495		23277
6208		29072
1506		23248
4839		23001
27242		11336
6293		23376
57213		26608
29		818
23324		23304
23580		23142
7690		124565
10443		6832
26094		57470
114791		6196
374868		323
388567		80097
27043		23189
4598		84942
10960		127544
7249		27000
64689		23357
22904		2653
22836		6158
11078		26278
8841		11079
6218		91966
8085		10196
5339		6206
9168		10799
80218		25803
27131		23308
55666		1280
57003		1181
51428		3840
26354		6585
55226		55556
51734		5378
57820		89944
51116		92822
55108		1849
29088		368
55706		6227
55326		8725
80232		3382
65993		2495
79587		6208
55720		27242
80212		29
9076		23324
65083		23580
9240		84859
57645		7690
9950		168544
55035		10443
79048		26094
79590		114791
54663		7554
53838		374868
26520		388567
51657		346157
29093		7249
79717		64689
55055		22904
51693		84733
64766		22836
25959		11078
10807		11070
55337		8841
51184		8085
56915		5339
210		7298
55163		9168
55319		80218
79960		27131
65094		57003
55709		51428
55257		26354
56983		25825
56478		55226
23612		64118
55323		57820
79903		51116
80324		55108
23753		29088
51517		10328
54894		55706
51651		55326
79019		80232
80024		23670
8568		8195
57122		79587
54733		55720
408		9076
51575		9240
10885		57645
60558		23560
79763		9950
64284		79048
30845		54663
79176		53838
3954		79717
55149		29960
51025		79174
80010		64766
51316		54832
51388		25959
8270		55337
55210		64222
114884		56915
54882		54463
79812		55163
54433		55319
65003		79960
79691		55257
55833		55323
9329		79903
79605		80324
54961		23583
28227		23555
55223		51517
80179		54894
64794		51651
64859		8568
2055		57122
51001		54957
54344		54733
57348		408
79863		51575
56834		79050
22921		10885
79573		60558
54920		79763
10045		59307
55722		64284
80223		30845
29767		79176
65990		3954
79153		55149
10998		51025
63898		55848
25873		54069
79896		51316
54853		64342
51340		51388
55795		55210
79755		114884
65980		5827
26507		54433
80127		79691
55777		55833
50617		9329
55199		11094
55193		79605
56996		54961
51806		28227
51497		55223
55205		9141
55657		79746
51154		80179
54584		64859
9238		2055
55835		55770
81873		51001
26012		54344
55006		57348
80328		79863
3839		56834
79365		22921
57787		54920
7187		55722
9214		54849
10785		80223
79844		65990
56342		63898
140459		25873
11214		79896
8266		51540
93436		54853
51372		55795
54480		79755
84619		58516
400451		65980
58986		26507
81929		80127
51218		55777
27079		50617
373863		51149
56926		55199
63875		56996
51114		51806
51645		56985
54972		51497
29928		55205
55654		55657
79133		54584
64919		9238
3069		55835
28987		81873
81037		83440
84231		26012
10056		54758
51602		55006
54936		80328
4716		81888
65008		3839
94101		79365
55904		5361
29085		83716
79157		7187
57617		11165
28989		27092
26524		9214
84254		9501
114879		10785
64207		79844
51237		140459
84727		11214
64073		57599
84217		8266
94015		93436
51741		400451
54984		58986
64699		81929
50604		51218
10011		373863
84108		56926
83857		63875
83732		57223
84303		23788
84306		51114
84798		51645
64423		1788
56893		54972
359948		29928
113829		64919
54865		3069
280636		28987
55069		10056
55959		51602
6167		54936
84991		4716
4302		65008
51608		55904
90871		29085
92609		60386
64951		583
56931		57617
80790		28989
93185		26524
91272		84261
6838		5465
84993		84254
64978		114879
124540		64207
87178		59345
9169		51237
85440		84727
221927		64073
117143		84217
129401		55276
129787		94015
51434		51741
203547		54984
92305		64699
283377		50604
171568		55553
25929		84108
10999		1073
84301		83857
116447		83732
114907		84303
326625		84306
57552		84798
64841		64423
114990		359948
219743		54865
340371		55069
284207		55959
84964		643155
91653		57648
113000		6167
51228		84991
4649		4302
200186		51608
83855		9644
5478		90871
115416		84572
55502		196527
148327		92609
83892		400916
84876		64951
57623		56931
83541		80790
200958		93185
284129		91272
3344		6838
256586		84993
132001		51692
126382		64978
118881		124540
93099		87178
84922		135112
4773		85440
286336		221927
157697		117143
201164		129787
150223		6506
116113		220323
64434		51434
112476		126308
388115		203547
140685		92305
53342		283377
84996		171568
91833		25929
112849		10999
115992		84301
116238		116447
374395		114907
84289		57552
147929		64841
10695		84154
153572		114990
57577		219743
65078		57674
7637		284207
220064		91653
54998		81928
339983		151903
84913		26086
80004		113000
79774		252995
148418		80818
25817		51228
4736		11123
6210		57679
493911		200186
122416		83855
199223		130872
55521		55502
552900		8737
57696		57623
144501		83541
256281		200958
92014		142678
83481		284129
85409		3344
54973		56975
170487		256586
169270		132001
282973		126382
96610		118881
84954		93099
92736		84922
10509		286336
6130		157697
112840		201164
116224		150223
64718		116113
122769		64434
220004		388115
8814		140685
90249		53342
374907		131583
399900		56241
29952		124491
348013		112849
165679		116238
401265		55504
11124		100289635
84924		153396
285489		283149
4842		374395
3329		96459
6223		1993
9132		84289
92935		147929
7756		7090
80854		153572
4647		65078
2810		7637
116985		139886
10025		220064
		54998
		339983
		84913
		55238
		10209
		80004
		79774
		148418
		25817
		4736
		6210
		374819
		219287
		124045
		122416
		55521
		286223
		57696
		144501
		256281
		83481
		85409
		54973
		170487
		169270
		84954
		92675
		92736
		10509
		60625
		6130
		112840
		116224
		54715
		64718
		220004
		8814
		27258
		90249
		50807
		374907
		6747
		29952
		338707
		348013
		503542
		162979
		84929
		54456
		401265
		11124
		84924
		4842
		1793
		3329
		153443
		6223
		9132
		84953
		64324
		80854
		4647
		2810
		10025
		399664

## Sheet: GS_ESR1_MCF7
TileProbe	MAT	TileMap
204851	121441	135398
135398	204851	54014
79660	135398	2296
54014	79660	56994
2296	11060	2288
6667	117286	1662
56243	158158	3188
56994	54014	10159
2288	2296	9520
5914	6667	9261
8629	55610	3487
92105	56243	55186
10397	90522	9646
65108	4735	4739
3188	52	2539
3611	5825	4256
5869	11259	11098
10159	83592	6840
9520	113251	403
3487	57018	7812
8667	55105	10286
7163	441208	9903
1345	58508	9682
7082	7175	6310
9646	10146	5529
2539	10128	51430
4256	118460	79053
11098	80709	22882
6840	56994	7164
403	55048	1952
7812	145942	5025
4683	2288	29957
22856	1662	3158
10286	5914	4602
10059	1122	7031
9682	5411	5929
6302	8629	5174
6310	81931	9659
5529	92105	10538
51430	57799	11126
79053	55297	81611
22882	3178	5052
7164	1655	3646
771	5885	10211
1952	1213	7262
5025	10397	8517
29957	7534	5603
3158	65108	51592
4602	9295	8416
7031	9516	1399
5929	6500	23389
8000	5757	23171
5174	1891	10486
9687	7385	11059
9659	3187	23023
10538	3188	54665
23613	5887	54898
8399	3611	347733
6542	7832	2717
11126	5869	57172
81611	4698	8888
5031	1364	51566
9921	10159	56944
5036	9520	57645
5052	9261	55168
3646	1728	51205
10211	5768	79570
11156	3487	404093
7262	4830	79873
8738	5420	83990
6490	8667	7702
8517	55854	10015
5603	1615	84255
330	1209	84221
8416	2181	440574
23522	7163	2936
57509	6426	91748
1399	1345	84328
23389	51582	84376
2194	9604	56957
23171	2908	118980
10486	10447	23678
11059	55186	85004
57613	7082	111
23023	9646	57491
54898	10920	79674
347733	4739	55672
2717	9337	341640
57795	645	388695
8888	6944	84612
22818	2539	257357
51566	4256
22822	9453
28998	12
51290	4853
56944	11098
57645	9249
80198	1719
2188	9255
28966	6840
55110	10513
29080	403
60490	7812
2055	9772
79570	8813
404093	8446
29948	3485
79873	26136
55010	9861
10826	9475
83480	10617
27034	4026
83990	9618
7702	4683
10015	8803
64858	22856
83752	10286
84274	9903
84255	27429
81532	4247
84221	10059
51608	10298
51082	9682
440574	7088
160760	6302
80298	6310
2936	25805
91748	23550
84328	5529
92344	10245
84376	51430
92979	8662
5058	4215
23143	10654
84294	79053
56957	22882
118980	56902
23678	7164
85004	10512
404550	1998
111	5998
3880	10188
84190	57149
57491	771
79674	10681
55672	26751
341640	1952
10717	5025
388695	2309
84612	9091
401474	6198
257357	10208
25962	29957
	6668
	8537
	25807
	5144
	115
	6314
	8493
	3158
	4929
	80143
	1060
	7984
	4602
	5189
	79703
	7031
	6584
	26747
	283
	6038
	995
	5929
	8000
	185
	5203
	5174
	4361
	3053
	22834
	64750
	4685
	11001
	9877
	11232
	3157
	9687
	624
	9659
	11277
	22843
	7434
	10538
	5889
	10773
	5298
	57834
	6690
	6097
	5524
	7090
	18
	9121
	23443
	1831
	9120
	23613
	8399
	1946
	7366
	4477
	3140
	6166
	6542
	9557
	6911
	10084
	11126
	463
	8359
	10753
	81611
	8358
	8331
	9921
	5036
	5052
	3312
	3646
	10211
	2805
	3308
	6628
	6717
	9360
	8202
	6048
	9128
	1534
	2353
	10227
	9532
	1384
	50810
	655
	5584
	11156
	23468
	7262
	8738
	11118
	6490
	23401
	8517
	2130
	5603
	2494
	51592
	57396
	51174
	9556
	330
	8942
	4437
	9400
	6655
	1781
	84669
	8416
	1353
	58495
	23522
	7155
	9289
	57509
	1399
	23164
	25963
	23389
	2194
	64764
	10972
	399665
	23030
	29072
	23171
	10498
	23111
	10486
	80205
	23306
	11059
	55818
	23304
	51574
	5305
	29
	7779
	4591
	23286
	6670
	6091
	57613
	23116
	23023
	7738
	23254
	23398
	1723
	54665
	54898
	26033
	9456
	3267
	1487
	347733
	11019
	8545
	4170
	2717
	8347
	3012
	8329
	3755
	388677
	23138
	57795
	2005
	8334
	57172
	96626
	10554
	8888
	10564
	6189
	23223
	114884
	390892
	8720
	22818
	29959
	7328
	29079
	9939
	51566
	996
	55037
	553115
	29115
	22822
	60685
	51307
	64834
	51068
	28998
	51569
	79894
	51290
	56944
	51015
	57645
	64786
	79665
	80145
	55204
	9209
	55168
	55234
	51455
	80198
	28986
	55631
	54998
	51195
	2188
	54894
	28966
	54953
	51205
	7145
	54997
	55110
	29080
	9317
	79269
	79694
	60490
	54851
	5827
	54482
	56947
	54962
	79886
	2055
	54785
	29123
	79570
	404093
	29948
	55244
	7769
	64793
	79873
	10761
	54847
	55285
	55862
	55010
	55425
	26575
	51806
	54828
	55653
	10826
	56259
	27202
	51136
	51742
	83443
	83480
	56288
	51052
	55341
	9518
	55160
	27034
	83990
	10163
	376267
	7702
	63925
	26010
	10015
	1112
	79956
	25885
	64105
	64858
	6836
	83752
	84274
	57530
	55170
	84255
	54822
	60592
	84221
	5570
	64073
	9424
	55814
	84316
	84319
	57731
	84919
	84128
	92912
	382
	51608
	80315
	80824
	51082
	440574
	147495
	92399
	285381
	92400
	64983
	25953
	80298
	283578
	122553
	2936
	85457
	348235
	90799
	57475
	4194
	9217
	91748
	84328
	92610
	93627
	122622
	92344
	221079
	84888
	84376
	90933
	92979
	5058
	284611
	83541
	200958
	23143
	134353
	165918
	124637
	118881
	152579
	79074
	3183
	1356
	84294
	56957
	118980
	23678
	57570
	92106
	85004
	404550
	114787
	111
	57082
	54813
	3880
	160335
	91750
	79991
	10140
	55345
	9498
	84190
	202243
	81624
	9966
	57491
	1018
	57167
	79674
	221078
	55672
	128153
	163259
	341640
	10717
	163786
	388695
	161394
	8618
	57592
	80314
	112840
	84612
	57562
	51003
	401474
	2683
	226
	257357
	125144
	150771
	80255
	9451
	153443
	5383
	6233
	114904
	25962
	203328
	8623
	55135

## Sheet: GS_TFAP2C_MCF7
CisGenome	MACS	Original
3310	2101	3310
7318	949	7318
2101	84920	2101
949	121340	949
25824	220992	5594
54965	3664	54965
121340	23242	84920
124540	148268	121340
3664	118663	124540
23242	54443	220992
148268	22901	3664
118663	113730	23242
54443	8797	148268
84941	117584	118663
22901	55322	54443
60598	79660	84941
8797	157983	22901
117584	90161	113730
79660	150696	8797
57082	80381	117584
157983	282618	55322
90161	57575	79660
92797	257397	57082
282618	221393	157983
132989	10018	90161
63979	134553	92797
57575	23161	150696
257397	7626	80381
5151	163859	282618
221393	3177	132989
10018	118430	63979
23161	2296	57575
7592	285761	257397
7626	129285	5151
254065	65062	221393
163859	875	10018
285848	158158	134553
23499	245973	63967
10150	1106	23161
3177	10457	7592
56655	66004	7626
2296	79949	254065
121268	55610	163859
285761	8672	285848
57650	9873	23499
118460	1762	10150
129285	92906	3177
875	2035	56655
128977	140738	118430
158158	80321	2296
245973	54805	121268
81857	55863	285761
3340	54509	57650
1106	23221	118460
10457	4000	129285
636	2045	65062
10558	7298	875
6419	146540	128977
51317	54511	158158
66004	2530	245973
79949	467	81857
55610	57708	3340
1690	51496	1106
8916	55785	10457
8672	4035	636
9873	79983	10558
7083	113251	6419
27097	80824	4967
1762	57018	51317
29923	427	66004
92906	64135	79949
2035	54751	55610
140738	134265	1690
80321	29761	8916
54805	6892	8672
55863	79760	9873
8816	64581	7083
23221	993	27097
4000	54896	1762
2045	84335	29923
55353	23241	92906
146540	79778	2035
57157	51366	140738
23245	1604	80321
54511	10903	54805
10200	4673	55863
26027	55105	54509
467	129685	8816
399979	285368	23221
57708	10695	4000
51496	1277	2045
55785	221178	55353
599	5635	7298
57693	55703	5144
4035	25831	146540
113251	84239	57157
80824	84140	23245
57018	64417	54511
427	3326	10200
25800	9147	2530
64135	7586	26027
54751	79657	467
134265	140775	399979
29761	8893	57708
6892	5194	51496
4154	8675	55785
64393	10057	599
54498	388722	57693
79760	66035	4035
64581	8548	79983
1033	7582	113251
993	58492	80824
54896	8996	57018
54464	158293	427
84335	11196	25800
23241	115004	64135
79778	112724	54751
51366	56907	134265
79810	8509	29761
23196	56994	6892
1604	25939	4154
10627	201191	64393
9765	9589	54498
10903	113263	79760
23013	1211	64581
4673	25824	1033
55105	60598	993
129685	51427	54896
285368	140733	54464
10695	283130	84335
1277	91147	23241
221178	283742	79778
5635	466	51366
55703	7030	79810
25831	5914	23196
84239	255394	1604
6713	8566	10627
55023	7171	9765
84140	4240	10903
137994	10024	23013
64417	162073	4673
960	221336	55105
3326	91452	129685
9147	220074	285368
7586	64425	10695
79657	375791	1277
140775	92105	221178
84188	57522	5635
8893	214	55703
8434	148266	25831
57478	84501	84239
5194	51727	6713
8675	125488	55023
26058	5337	84140
10057	5690	137994
388722	4670	64417
57488	81	960
66035	9761	3326
57604	7453	9147
8548	6418	7586
7582	5216	79657
58492	5792	140775
112770	6282	84188
9665	7494	8893
113235	6711	8434
8996	9516	57478
158293	6134	5194
200205	7803	8675
11196	377	26058
6249	10550	10057
115004	1808	388722
112724	1509	57488
203413	1891	66035
387640	7791	57604
56907	1153	8548
8509	5720	7582
56994	3920	58492
2760	10768	112770
7559	2316	9665
25939	6772	113235
201191	191	8996
9589	3959	158293
113263	6520	200205
1211	51552	11196
51427	7913	6249
140733	3281	115004
283130	8079	112724
91147	5538	203413
480	309	387640
283742	3728	56907
389170	7533	8509
466	8125	56994
7030	1843	2760
5914	5870	7559
255394	2040	25939
285367	8761	201191
8566	9774	9589
7171	5931	113263
26740	2879	1211
4240	1363	25824
10024	4245	60598
81621	6432	51427
162073	999	140733
221336	5355	283130
91452	396	91147
220074	8553	480
64425	1108	283742
81671	8140	389170
7158	6238	466
375791	1488	7030
162993	7832	5914
132320	481	255394
81931	6513	285367
57522	5315	8566
214	5704	7171
148266	6897	26740
54790	7296	4240
84501	6726	10024
144348	11047	81621
51727	22906	162073
125488	6382	221336
5337	7153	91452
5690	307	220074
4670	55752	64425
81	6451	81671
351	10581	7158
9761	2114	375791
7453	6778	162993
6418	6342	132320
5216	8507	81931
5792	9368	57522
2752	11176	214
6282	79073	148266
9804	10625	54790
7494	678	84501
6711	5339	144348
3146	3678	51727
10577	10181	125488
57062	6659	5337
9516	10437	5690
6134	7431	4670
7803	1364	81
377	847	351
5901	10159	9761
10550	9184	7453
1808	3725	6418
1509	6464	5216
3915	8878	5792
3925	3726	2752
1891	6240	6282
4170	5768	9804
7791	10105	7494
1153	7247	6711
5720	7538	3146
3920	5412	10577
10768	4172	57062
3015	25932	9516
2316	6652	6134
2034	3398	7803
6772	2803	377
10724	5420	5901
191	56255	10550
3133	302	1808
6867	3636	1509
3959	10935	3915
6520	3638	3925
51552	8870	1891
7913	3460	4170
6125	950	7791
3281	11252	1153
8079	2181	5720
6160	7076	3920
3983	56941	10768
27230	7163	3015
5538	955	2316
5160	4605	2034
309	5903	6772
3728	6446	10724
1964	10797	191
7533	5721	3133
3945	1616	6867
5214	79022	3959
7052	60528	6520
8125	9685	51552
1843	9813	7913
5870	103	6125
10949	1717	3281
2040	2030	8079
8761	9467	6160
9774	51097	3983
6651	10276	27230
5931	9913	5538
8239	2202	5160
7057	23429	309
1363	822	3728
3693	994	1964
4245	5327	7533
47	1048	3945
6432	1727	5214
999	10447	7052
5355	6241	8125
7078	567	1843
396	10217	5870
8553	80347	10949
1108	4299	2040
8140	4175	8761
8804	1362	9774
6238	5045	6651
1654	8443	5931
1488	23077	8239
7832	23064	7057
481	5236	1363
6513	4678	3693
5315	5536	4245
5704	3799	47
6897	23645	6432
5702	4232	999
6726	9158	5355
5686	2909	7078
1601	23466	396
11047	9202	8553
22906	3836	1108
6382	8500	8140
7153	3949	8804
307	6397	6238
4698	4599	1654
55752	1514	1488
6451	332	7832
10581	5899	481
2114	23476	6513
6778	4171	5315
6342	6522	5704
8507	8895	6897
9368	10226	5702
11176	66008	6726
79073	25937	5686
10625	8574	1601
678	3475	11047
5339	4739	22906
5516	10381	6382
4077	5585	7153
3678	9961	307
3482	9766	4698
10181	55746	55752
4259	5525	6451
6659	3985	10581
10437	645	2114
7431	27258	6778
1364	4802	6342
847	143	8507
9791	5347	9368
7265	10221	11176
10159	4047	79073
6009	1019	10625
9184	6812	678
3725	6944	5339
6464	2539	5516
8878	4256	4077
3726	6890	3678
4141	1595	3482
6240	64746	10181
5768	7374	4259
10105	1454	6659
4792	7320	10437
7045	8189	7431
7247	3164	1364
2926	23321	847
6117	3297	9791
7538	2171	7265
5684	4601	10159
5412	5997	6009
1845	10409	9184
56681	55324	3725
9320	7073	6464
4172	7398	8878
25932	9817	3726
6652	3321	4141
3398	6256	6240
2803	4609	5768
5420	1545	10105
56255	6764	4792
302	2965	7045
3636	2065	7247
23463	9663	2926
10935	8727	6117
3638	4351	7538
8870	28951	5684
684	5349	5412
3460	8518	1845
950	23644	56681
11252	6744	9320
2181	7127	4172
10051	23760	25932
7076	5652	6652
5682	2582	3398
56941	3659	2803
9878	5580	5420
7163	8874	56255
1958	2947	302
5706	6840	3636
5514	4140	23463
955	22839	10935
4605	1382	3638
5903	102	8870
22985	2059	684
6446	10513	3460
7157	7128	950
1889	5699	11252
10797	86	2181
5721	9263	10051
1616	9725	7076
79022	7726	5682
60528	2308	56941
9685	4052	9878
9813	8974	7163
103	25804	1958
1717	8503	5706
2030	2817	5514
9467	23224	955
9604	53	4605
51097	901	5903
10276	23530	22985
2202	11346	6446
23429	6692	7157
3988	10928	1889
822	3251	10797
994	9123	5721
5327	3576	1616
2908	5187	79022
1048	991	60528
1727	5089	9685
10447	5519	9813
6241	140885	103
567	9852	1717
84722	2956	2030
1163	133	9467
10217	6279	9604
80347	2729	51097
4299	2274	10276
4175	11065	2202
23549	8445	23429
1362	22836	3988
5045	6596	822
8443	4209	994
23077	4055	5327
23064	10535	2908
5236	9788	1048
4678	3145	1727
5536	9138	10447
3799	9060	6241
6768	857	567
7082	51363	84722
23645	7869	1163
4232	4643	10217
10314	7040	80347
9158	8880	4299
3035	9587	4175
2909	10059	23549
23466	9052	1362
9202	9040	5045
3836	10534	8443
8500	4891	23077
3949	3613	23064
10133	9517	5236
6397	3800	4678
4599	5925	5536
1514	5819	3799
10975	2744	6768
332	7077	7082
5899	7019	23645
23476	4928	4232
4171	9682	10314
6522	55312	9158
26155	5050	3035
8895	7378	2909
10226	3965	23466
66008	4849	9202
25937	7572	3836
8574	1001	8500
3475	4001	3949
4739	3898	10133
10381	25805	6397
2193	10559	4599
5585	3257	1514
9337	1289	10975
5504	22920	332
9961	8604	5899
9766	7358	23476
55746	2119	4171
8985	78987	6522
5525	9260	26155
3985	8835	8895
645	1606	10226
10123	409	66008
27258	3280	25937
26286	8514	8574
4802	5493	3475
6535	1643	4739
143	9757	10381
5347	5424	2193
10221	9743	5585
4047	8614	9337
1019	8861	5504
1785	6337	9961
26037	2000	9766
6812	669	55746
6944	19	8985
2539	24149	5525
4070	4357	3985
4256	6810	645
9637	6280	10123
6890	4016	27258
1595	10974	26286
10277	5875	4802
64746	11193	6535
7374	6817	143
1454	1374	5347
7320	22837	10221
8189	8722	4047
3164	7111	1019
23321	9931	1785
3297	4925	26037
2171	7423	6812
2962	10426	6944
629	5261	2539
9632	3708	4070
4601	1803	4256
9697	8659	9637
25782	3909	6890
5997	2014	1595
10409	3149	10277
55324	360	64746
7073	701	7374
7398	4680	1454
9817	9787	7320
3321	27238	8189
6256	4126	3164
5530	8476	23321
4609	63931	3297
1545	9235	2171
6764	8850	2962
10444	22911	629
2965	64854	9632
2065	2199	4601
11098	1613	9697
9663	5332	25782
8727	57149	5997
4351	10479	10409
28951	1774	55324
9191	5097	7073
94239	6919	7398
5349	10529	9817
8518	9111	3321
23644	10036	6256
34	10681	5530
9768	9836	4609
23650	26751	1545
6744	5813	6764
7127	5134	10444
23760	1952	2965
5652	1902	2065
4089	23475	11098
2582	3394	9663
3659	4199	8727
1719	4211	4351
8772	5920	28951
5580	8459	9191
8874	4900	94239
2947	9819	5349
6840	7016	8518
4140	132	23644
22839	8318	34
1382	5983	9768
203	7107	23650
102	55556	6744
2059	23387	7127
10513	10403	23760
11073	6494	5652
3383	8936	4089
403	22904	2582
7128	1164	3659
5699	4151	1719
86	23099	8772
8743	5916	5580
9263	5155	8874
9725	6253	2947
7726	10592	6840
9133	7421	4140
2308	1376	22839
4052	5698	1382
8974	5507	203
25804	51512	102
5567	6001	2059
8503	11322	10513
2634	175	11073
7485	1307	3383
2817	7188	403
8625	25913	7128
23224	22907	5699
53	8935	86
901	65055	8743
23530	2584	9263
11346	8537	9725
1869	2261	7726
4363	2801	9133
6924	3783	2308
6692	8458	4052
10928	9825	8974
3251	5082	25804
9123	23659	5567
3576	2669	8503
5187	10040	2634
2184	115	7485
991	23287	2817
5089	2125	8625
5519	8479	23224
140885	8317	53
9852	7699	901
2956	672	23530
133	10610	11346
6279	2889	1869
2729	9764	4363
5326	10966	6924
7525	1346	6692
4668	2264	10928
3554	933	3251
2274	354	9123
11065	6781	3576
2941	9683	5187
8445	3422	2184
10144	7033	991
22836	9252	5089
58487	4751	5519
6596	7020	140885
9915	6461	9852
57804	6715	2956
4017	4053	133
4209	3667	6279
4055	3669	2729
117178	9493	5326
10535	1299	7525
10401	5653	4668
9788	3866	3554
3145	10256	2274
9652	4495	11065
9138	1102	2941
9060	2237	8445
857	3455	10144
51363	1844	22836
7869	4602	58487
4643	79758	6596
9790	3134	9915
7040	7272	57804
8880	9833	4017
9587	899	4209
10059	5673	4055
9052	3396	117178
9040	5126	10535
10534	10733	10401
2235	5734	9788
4891	8819	3145
3613	602	9652
9517	222	9138
3800	5793	9060
5925	8406	857
604	1263	51363
9830	1058	7869
5819	4097	4643
2744	6450	9790
10300	7433	7040
7077	10124	8880
9513	5888	9587
391	1326	10059
7019	3673	9052
220	5557	9040
4928	22890	10534
10257	1836	2235
4552	9945	4891
5373	2258	3613
9682	5742	9517
9650	10090	3800
4646	215	5925
8869	6712	604
55312	3872	9830
5050	1951	5819
3566	995	2744
7378	6773	10300
3965	1212	7077
4849	965	9513
7572	2176	391
1001	9020	7019
4001	5110	220
2632	5971	4928
3898	3730	10257
8905	2099	4552
1633	5051	5373
25805	10849	9682
10559	3976	9650
3257	7022	4646
382	8556	8869
23550	8564	55312
1289	6645	5050
22920	8000	3566
8604	4520	7378
7358	9986	3965
5932	6483	4849
22823	5037	7572
2119	2593	1001
164	1629	4001
2146	5174	2632
26292	1675	3898
78987	1111	8905
9260	4088	1633
8835	2355	25805
1606	493	10559
409	6789	3257
3280	3014	382
2591	4886	23550
8514	64771	1289
5493	11021	22920
1643	6364	8604
4753	9636	7358
890	6261	5932
9757	2650	22823
5424	862	2119
9743	7464	164
7112	22824	2146
8614	79734	26292
8861	27074	78987
26229	51375	9260
6337	3053	8835
6303	5152	1606
2000	10293	409
9702	8395	3280
669	211	2591
19	6457	8514
9968	140462	5493
1130	2674	1643
24149	1311	4753
4357	5053	890
6810	5317	9757
6280	1837	5424
5636	6868	9743
2189	6820	7112
4016	4968	8614
10974	2936	8861
5875	8839	26229
4783	7220	6337
5867	7286	6303
7739	8976	2000
11193	3696	9702
7915	6495	669
6817	885	19
6502	1047	9968
3480	64063	1130
1374	9687	24149
4281	1820	4357
22837	11277	6810
10544	5979	6280
8722	6583	5636
7111	6278	2189
9931	1510	4016
4925	10224	10974
7423	4487	5875
10426	22843	4783
55621	10538	5867
5261	3790	7739
3708	2041	11193
1803	6909	7915
8659	3242	6817
3909	5966	6502
2014	7644	3480
23082	9651	1374
3149	1491	4281
3052	9837	22837
360	5868	10544
701	2043	8722
4680	5298	7111
9787	57834	9931
412	1244	4925
27238	9635	7423
4126	2553	10426
8476	1041	55621
9936	8794	5261
63931	9331	3708
1839	3841	1803
55062	5210	8659
9235	1950	3909
2615	8187	2014
22924	2329	23082
8850	3606	3149
3489	5744	3052
22911	9735	360
64854	4094	701
10379	1850	4680
2199	1045	9787
1613	6097	412
5332	2150	27238
57149	5153	4126
9922	10202	8476
10479	5753	9936
1774	8775	63931
1525	55320	1839
5097	10736	55062
6919	18	9235
2011	27314	2615
1876	10388	22924
51668	23178	8850
10529	5017	3489
9111	51276	22911
990	57136	64854
10036	10524	10379
10681	7504	2199
9836	8535	1613
26751	631	5332
5813	9043	57149
5984	7975	9922
5134	5451	10479
1952	2066	1774
1902	8545	1525
4129	4084	5097
23475	7706	6919
9338	10672	2011
3394	7903	1876
4199	23432	51668
4211	8854	10529
5920	4254	9111
9731	1466	990
8459	167	10036
4900	1870	10681
9819	6536	9836
7016	4091	26751
132	48	5813
8318	445	5984
5983	25833	5134
2309	6799	1952
7107	3760	1902
7280	1746	4129
55556	25875	23475
23387	2444	9338
1031	840	3394
10403	9991	4199
6494	9666	4211
8936	4286	5920
22904	25850	9731
1164	79056	8459
4151	7037	4900
23099	7048	9819
5916	3601	7016
5155	242	132
5130	3354	8318
5610	23524	5983
6253	7355	2309
5700	1440	7107
11010	4212	7280
27067	2779	55556
10592	489	23387
8310	10755	1031
10926	4791	10403
4005	5033	6494
7421	3140	8936
1376	8867	22904
9166	649	1164
6650	94134	4151
5698	1390	23099
10667	9671	5916
5507	5606	5155
5366	3889	5130
4329	841	5610
4285	59344	6253
9895	10616	5700
51512	5678	11010
6001	80256	27067
11322	10174	10592
175	4150	8310
1307	3399	10926
7188	7379	4005
25913	799	7421
22907	1757	1376
8935	4012	9166
65055	8740	6650
2584	2128	5698
8537	7543	10667
2261	3860	5507
2801	1453	5366
4128	55534	4329
2869	10370	4285
3783	3010	9895
25807	3431	51512
6558	463	6001
8458	8527	11322
2537	3694	175
9825	81628	1307
3832	81691	7188
5082	7916	25913
23641	83475	22907
23659	114876	8935
6567	8714	65055
2669	1118	2584
10040	7204	8537
115	53616	2261
23287	25816	2801
2125	6559	4128
8479	675	2869
8317	1827	3783
5480	8879	25807
29902	4149	6558
7699	3665	8458
4644	9545	2537
672	5468	9825
10610	5140	3832
2889	2317	5082
9764	1981	23641
10966	142	23659
9641	23741	6567
8438	6428	2669
2289	824	10040
1346	6046	115
2264	5591	23287
933	334	2125
354	3106	8479
3897	10284	8317
6781	10808	5480
9683	7329	29902
22943	1831	7699
3422	5687	4644
7033	1107	672
9252	81688	10610
6787	3107	2889
4751	1312	9764
7020	54107	10966
6461	25814	9641
11237	483	8438
6715	1452	2289
4053	7905	1346
3667	1267	2264
3669	6717	933
9603	26994	354
9493	3609	3897
9829	3964	6781
1299	3397	9683
5653	501	22943
3866	1854	3422
10256	1316	7033
23047	10383	9252
4495	7351	6787
1824	10938	4751
1102	5696	7020
4521	10262	6461
2237	23613	11237
3455	8202	6715
7181	7381	4053
1844	8650	3667
4602	23479	3669
79758	80781	9603
3134	51100	9493
10329	10103	9829
9700	7026	1299
7272	4615	5653
9833	1207	3866
899	6929	10256
5673	10551	23047
9140	79143	4495
5422	2353	1824
10732	5292	1102
5268	10979	4521
3572	9885	2237
3396	7991	3455
5126	22870	7181
7357	9962	1844
10733	9126	4602
5734	2063	79758
8819	7106	3134
602	11311	10329
4982	3914	9700
222	81689	7272
5793	25865	9833
8406	3400	899
1263	23075	5673
1058	10767	9140
4097	8408	5422
6450	80303	10732
4600	23309	5268
22809	54462	3572
7039	1649	3396
7433	4071	5126
10124	3430	7357
5888	7542	10733
1326	23291	5734
1949	1847	8819
3673	25901	602
10020	10458	4982
1062	58473	222
440	84263	5793
5557	50810	8406
3682	23404	1263
22890	8612	1058
1836	30844	4097
1230	2135	6450
9945	948	4600
2258	51141	22809
7444	23179	7039
5742	11145	7433
10090	10238	10124
215	39	5888
6712	7041	1326
3872	1070	1949
1951	57228	3673
995	3833	10020
6773	6387	1062
5775	55715	440
1212	2203	5557
965	23169	3682
2176	1435	22890
5357	7043	1836
6102	23240	1230
9020	1628	9945
538	3868	2258
5110	7262	7444
4828	81620	5742
5971	9469	10090
3730	5970	215
9262	29984	6712
1678	3953	3872
1962	55526	1951
2099	659	995
5157	100506658	6773
5051	26097	5775
1959	8517	1212
3625	27032	965
10849	816	2176
3976	6470	5357
7022	429	6102
8556	10795	9020
5933	9570	538
974	2130	5110
3764	84759	4828
8564	3418	5971
6645	22974	3730
6565	5603	9262
8000	1515	1678
4520	8416	1962
9986	51406	2099
6483	7108	5157
5037	2072	5051
2593	7536	1959
1629	10745	3625
8821	8567	10849
5174	8394	3976
1675	3776	7022
1111	51592	8556
4361	7750	5933
4088	4477	974
2355	27232	3764
493	43	8564
6789	27291	6645
744	3624	6565
653	7422	8000
22848	330	4520
3014	5987	9986
4886	26118	6483
7786	11283	5037
29901	7841	2593
64771	2852	1629
11021	8289	8821
6364	8726	5174
9636	51741	1675
6261	10362	1111
2690	10572	4361
727	10241	4088
2650	405	2355
862	5329	493
7464	2002	6789
22824	5099	744
79734	375449	653
11057	23367	22848
8534	8943	3014
27074	7168	4886
51375	3308	7786
3053	4771	29901
10125	11343	64771
5152	3795	11021
10293	4162	6364
8395	9175	9636
211	367	6261
6457	9619	2690
8638	8555	727
140462	652	2650
7306	26018	862
2674	5800	7464
23765	2683	22824
1311	3459	79734
5053	83988	11057
5317	27113	8534
1730	84669	27074
9180	5441	51375
641	3382	3053
79171	84296	10125
1837	58495	5152
6868	1017	10293
6820	5829	8395
4968	23043	211
11062	8455	6457
2936	84612	8638
2330	5618	140462
8839	1778	7306
7220	220988	2674
8976	23204	23765
3696	3309	1311
6495	23215	5053
885	801	5317
1047	7155	1730
64063	7837	9180
9687	5725	641
1820	26156	79171
5781	23265	1837
11277	26133	6868
5979	4297	6820
6583	388	4968
6278	23543	11062
1510	23197	2936
10224	90861	2330
4487	23433	8839
22843	23468	7220
29893	4173	8976
4322	6383	3696
11168	4502	6495
10538	5270	885
3790	10410	1047
2041	23360	64063
3600	90411	9687
6909	1992	1820
10874	23175	5781
3242	375790	11277
7130	23253	5979
5271	23048	6583
5966	204851	6278
7182	598	1510
7644	55187	10224
23759	5934	4487
2042	2036	22843
9651	51029	29893
1491	10116	4322
9837	57634	11168
5868	23070	10538
2043	253782	3790
6775	23277	2041
5298	1051	3600
57834	23383	6909
1244	3934	10874
9635	7465	3242
2553	997	7130
11076	80308	5271
9831	10486	5966
1041	1737	7182
8794	23306	7644
9331	3097	23759
3841	23180	2042
5210	23177	9651
1950	151011	1491
5624	157922	9837
8187	23239	5868
2329	2760	2043
3606	23304	6775
5744	6934	5298
9244	7090	57834
9735	6654	1244
9021	51574	9635
4094	23310	2553
9928	23325	11076
1850	23102	9831
1045	57037	1041
4137	10228	8794
6097	4665	9331
2150	26130	3841
2583	84901	5210
5153	26030	1950
10202	3831	5624
5753	10199	8187
8775	90480	2329
55320	23097	3606
10736	10802	5744
18	116372	9244
27314	23024	9735
1138	23137	9021
331	22930	4094
10388	6526	9928
634	23125	1850
23178	79158	1045
5017	323	4137
9582	1386	6097
51276	11011	2150
57136	138151	2583
10524	23189	5153
7504	4734	10202
8535	1117	5753
346	123803	8775
631	80271	55320
9043	23286	10736
7975	27000	18
5451	200576	27314
2066	3206	1138
8545	9857	331
4084	9037	10388
8744	23162	634
7706	91949	23178
10672	23235	5017
2733	57613	9582
7903	283638	51276
5100	23261	57136
7046	129642	10524
23432	51341	7504
27109	23130	8535
5325	22941	346
8854	27161	631
5874	6642	9043
11077	27235	7975
3858	9640	5451
4254	56948	2066
1466	11037	8545
167	25803	4084
1870	7738	8744
6536	80055	7706
4091	154881	10672
48	6284	2733
445	29896	7903
25833	155066	5100
2015	84869	7046
6799	201134	23432
8785	54463	27109
7766	10847	5325
11238	5378	8854
3760	54898	5874
1746	6398	11077
25875	56890	3858
2444	8887	4254
840	10487	1466
9991	5630	167
4286	1849	1870
25850	25836	6536
79056	3267	4091
6445	24140	48
7037	29799	445
7048	6421	25833
3601	6146	2015
242	4610	6799
3354	4793	8785
5046	81577	7766
23524	6227	11238
7355	987	3760
1440	343990	1746
4212	25961	25875
11119	5318	2444
2257	23353	840
2779	57134	9991
489	1200	4286
10755	51083	25850
4791	4856	79056
5033	1644	6445
11170	10235	7037
8473	4839	7048
3140	5565	3601
8867	27242	242
649	3110	3354
94134	11045	5046
10400	6658	23524
1390	3198	7355
9671	1812	1440
7132	283537	4212
2515	23580	11119
5606	85458	2257
3889	23138	2779
841	6844	489
953	5036	10755
22981	5129	4791
59344	57795	5033
10616	374868	11170
9859	5108	8473
5678	11189	3140
54941	2885	8867
80256	3655	649
1961	5578	94134
5663	4808	10400
10174	154661	1390
11273	84271	9671
5627	29966	7132
2232	23382	2515
5747	113177	5606
4150	26993	3889
3399	26999	841
7379	11179	953
799	22862	22981
1757	5426	59344
4012	29780	10616
8740	3913	9859
2128	261734	5678
7543	22977	54941
3860	10188	80256
1453	7148	1961
55534	57198	5663
10370	4861	10174
3010	2194	11273
3431	1627	5627
463	6665	2232
10605	2778	5747
8527	81855	4150
3694	57446	3399
81565	4007	7379
81628	23051	799
81691	91775	1757
4121	5428	4012
7916	51386	8740
83475	64114	2128
114876	22820	7543
8714	51155	3860
1118	11031	1453
3456	51109	55534
6569	51495	10370
7204	2590	3010
10254	58533	3431
4772	29997	463
91	57092	10605
53616	55969	8527
25816	51466	3694
6559	51400	81565
675	5859	81628
1827	55819	81691
8879	56937	4121
10002	55738	7916
4149	51133	83475
3665	51187	114876
7511	54812	8714
9545	55700	1118
5307	79001	3456
5468	51070	6569
5140	51768	7204
2317	51734	10254
7430	55585	4772
1981	51065	91
142	55718	53616
2222	64834	25816
23741	1112	6559
6428	51203	675
824	5763	1827
6046	114883	8879
5591	64943	10002
334	10723	4149
3106	51510	3665
5862	23670	7511
10284	26088	9545
10808	55723	5307
7329	10066	5468
7341	64423	5140
1831	64847	2317
1979	56997	7430
4048	9448	1981
5687	9076	142
1107	55156	2222
3148	79672	23741
81688	746	6428
3107	60673	824
1312	51177	6046
5694	55577	5591
54107	25987	334
25814	58526	3106
483	79016	5862
128	51422	10284
1452	80017	10808
23710	55450	7329
7905	51809	7341
3005	11108	1831
1848	64760	1979
7150	55236	4048
1267	27244	5687
23062	55213	1107
6717	51330	3148
26994	23589	81688
5447	23528	3107
3609	29777	1312
3964	25959	5694
3397	64781	54107
22929	56922	25814
501	56942	483
1854	51184	128
1316	28978	1452
3992	55343	23710
10383	8462	7905
8241	29087	3005
22992	51765	1848
7351	51337	7150
65018	55319	1267
23705	55032	23062
10938	55284	6717
5696	29109	26994
10262	54985	5447
23613	56892	3609
7468	9935	3964
8202	63874	3397
8650	51278	22929
23479	10078	501
80781	55196	1854
51100	6839	1316
8648	79364	3992
10103	79666	10383
7026	79903	8241
5860	64151	22992
4615	55014	7351
444	57826	65018
1207	51310	23705
6929	64285	10938
30851	2188	5696
10551	55638	10262
79143	23555	23613
5876	8934	7468
2353	54894	8202
84617	55311	8650
5292	54955	23479
10979	55813	80781
688	28984	51100
9885	56925	8648
7991	79829	10103
22870	51099	7026
26471	79019	5860
23095	64428	4615
9962	79643	444
23008	10112	1207
9126	29028	6929
2063	79644	30851
7106	80149	10551
11311	56904	79143
3914	54733	5876
81689	80221	2353
25865	79228	84617
3400	131601	5292
23075	64798	10979
10767	79682	688
109	79695	9885
8408	63906	7991
80303	79058	22870
23309	30845	26471
8613	79176	23095
861	23586	9962
6813	55290	23008
9324	64418	9126
54462	55508	2063
1649	6707	7106
11212	1906	11311
4071	79694	3914
11004	57664	81689
3430	741	25865
7542	79006	3400
6548	64768	23075
23291	79170	10767
1847	55872	109
9212	54946	8408
25901	57758	80303
25936	11274	23309
10458	11094	8613
58473	28232	861
84263	65979	6813
5873	8877	9324
50810	23587	54462
23404	79817	1649
8612	4482	11212
9373	27345	4071
30844	57415	11004
2135	27071	3430
8542	55145	7542
948	51374	6548
51141	2055	23291
23179	55315	1847
11145	9567	9212
10238	56475	25901
39	64762	25936
6509	10855	10458
1501	64084	58473
972	79669	84263
7041	29948	5873
3840	6615	50810
1070	79801	23404
7035	7733	8612
57228	23529	9373
3833	55247	30844
6387	55287	2135
55715	79980	8542
2203	55722	948
23169	55589	51141
1435	51458	23179
5272	25837	11145
5675	93664	10238
83737	81545	39
7043	29967	6509
23240	80210	1501
2920	53353	972
6573	51134	7041
1628	55686	3840
3868	80176	1070
7262	79671	7035
81620	80223	57228
9469	7976	3833
5970	55733	6387
6016	79713	55715
29984	54809	2203
3953	54491	23169
22827	27132	1435
7042	56894	5272
9907	23493	5675
55526	8437	83737
659	64167	7043
100506658	79673	23240
8517	9946	2920
27032	79679	6573
11140	1894	1628
816	4883	3868
6470	11254	7262
429	79744	81620
10795	55684	9469
9568	3652	5970
5243	55192	6016
8651	51191	29984
2627	51313	3953
25864	6676	22827
9570	53346	7042
2130	28965	9907
84759	51022	55526
4066	79784	659
3418	11226	100506658
22974	51207	8517
5603	79755	27032
1515	79000	11140
51257	79872	816
7881	55010	6470
8416	64127	429
51406	53630	10795
7108	11182	9568
5376	79815	5243
2072	29121	8651
6373	60484	2627
7536	64699	25864
2494	64853	9570
6936	63892	2130
10745	50805	84759
1032	767	4066
8567	55975	3418
8394	55002	22974
3776	79990	5603
2859	9314	1515
51592	80319	51257
7763	79802	7881
7750	54855	8416
7727	58157	51406
4477	55671	7108
27232	51806	5376
43	55095	2072
9356	80117	6373
5330	89874	7536
27291	25897	2494
3624	54993	6936
7422	9209	10745
3135	54843	1032
9590	64172	8567
330	55388	8394
5987	56938	3776
26118	55262	2859
11283	1789	51592
7841	55764	7763
2852	10826	7750
8289	50854	7727
8726	151987	4477
51741	10243	27232
10362	57596	43
9473	7161	9356
51635	51764	5330
10572	80125	27291
10241	79670	3624
405	54477	7422
5329	112398	3135
2002	81622	9590
4850	51129	330
2969	81603	5987
6049	83452	26118
6624	56259	11283
5099	81579	7841
375449	81575	2852
23367	83464	8289
8943	58513	8726
7168	51204	51741
3308	79961	10362
4771	55374	9473
11343	51136	51635
3795	79184	10572
4162	79684	10241
9175	22955	405
367	27010	5329
9619	54964	2002
5976	6714	4850
8555	6041	2969
8817	80737	6049
8662	10818	6624
652	84991	5099
3306	79718	375449
1432	81894	23367
6198	6138	8943
7940	10766	7168
26018	8562	3308
5800	51659	4771
2091	10025	11343
2683	57406	3795
3459	51063	4162
83988	9518	9175
27113	28971	367
84669	9409	9619
5441	79366	5976
3382	55620	8555
6013	84656	8817
84296	93408	8662
25974	26353	652
58495	9400	3306
1017	51227	1432
1387	54663	6198
5829	133619	7940
23043	3157	26018
8455	85377	5800
84612	5238	2091
5618	57572	2683
1778	9367	3459
220988	90379	83988
23204	57535	27113
3309	400451	84669
1975	84900	5441
23215	81929	3382
23352	55152	6013
114908	138162	84296
3320	7328	25974
23214	51333	58495
801	1191	1017
7155	63935	1387
10963	284325	5829
7837	347902	23043
5725	79137	8455
26156	26010	84612
4288	55357	5618
23265	55108	1778
2734	51477	220988
26133	25818	23204
4297	23677	3309
388	55500	1975
23633	57223	23215
23543	55798	23352
23197	50848	114908
90861	9939	3320
23433	79180	23214
26123	60685	801
23468	29803	7155
4173	11124	10963
23167	55858	7837
6383	8195	5725
10137	51773	26156
4502	50861	4288
5270	60492	23265
10410	65244	2734
23389	11083	26133
23198	55234	4297
23360	79047	388
90411	51115	23633
9444	159090	23543
1992	54801	23197
23175	8313	90861
375790	58986	23433
23253	55294	26123
23048	80139	23468
204851	51728	4173
598	54664	23167
55187	56952	6383
22998	11164	10137
5934	192670	4502
2036	65986	5270
286451	55520	10410
10972	79813	23389
51029	78990	23198
4628	10890	23360
10116	51246	90411
57634	64855	9444
23070	57410	1992
89910	51126	23175
55251	51726	375790
10611	29968	23253
253782	83543	23048
23277	29766	204851
966	56172	598
2335	81563	55187
64795	55122	22998
84890	83590	5934
1051	58480	2036
22982	83719	286451
23383	55904	10972
3934	83667	51029
7465	2872	4628
997	29085	10116
80308	64332	57634
202	83666	23070
10486	29089	89910
5575	57530	55251
6653	84246	10611
1737	51426	253782
57680	84284	23277
23012	85027	966
91304	84219	2335
23295	57504	64795
114882	84266	84890
23001	51061	1051
80205	10910	22982
23306	51249	23383
1123	51062	3934
3097	50484	7465
23180	666	997
9886	84937	80308
57154	29950	202
23177	56852	10486
4763	50626	5575
3987	83478	6653
55818	83707	1737
151011	58191	57680
57104	84286	23012
157922	26272	91304
23239	10815	23295
23210	55835	114882
1741	93611	23001
57591	81607	80205
23332	84283	23306
23304	54823	1123
6934	5570	3097
23271	84708	23180
92170	83982	9886
7090	84206	57154
6654	63827	23177
5930	23551	4763
51574	30834	3987
23274	64710	55818
23310	26166	151011
23325	10655	57104
23102	83959	157922
57037	9969	23239
10228	11093	23210
11113	57222	1741
4665	83931	57591
26130	26254	23332
23312	9439	23304
26030	83636	6934
5305	56477	23271
10714	9253	92170
84909	27189	7090
8550	7170	6654
25966	51057	5930
3831	11264	51574
10199	27166	23274
90480	59285	23310
23097	84515	23325
10802	84649	23102
116372	84518	57037
23024	29993	10228
167227	23596	11113
23137	83879	4665
23270	84293	26130
22930	84300	23312
6526	84803	26030
23125	79877	5305
79158	359948	10714
323	55920	84909
1386	401152	8550
11011	80331	25966
138151	57448	3831
23189	84893	10199
55215	116151	90480
4734	84919	23097
26953	201595	10802
5362	7528	116372
1117	89891	23024
123803	113246	167227
79882	57534	23137
23503	92912	23270
80271	7920	22930
23286	6667	6526
27000	6167	23125
10396	57655	79158
200576	88455	323
2653	11112	1386
7074	116092	11011
144699	80315	138151
3206	1021	23189
22990	55761	55215
9857	84532	4734
9037	26258	26953
23162	25923	5362
91949	80232	1117
148022	57580	123803
23235	5738	79882
57613	84317	23503
283638	55603	80271
107	221496	23286
23261	124446	27000
129642	201895	10396
51341	146223	200576
23130	3069	2653
22941	64770	7074
27161	817	144699
4750	93185	3206
23424	57169	22990
6642	2013	9857
27235	4641	9037
9659	55536	23162
9640	64978	91949
56948	128866	148022
11037	221184	23235
22902	6242	57613
25803	22877	283638
7738	57805	107
4862	84988	23261
80055	114789	129642
154881	128338	51341
6284	56928	23130
898	53917	22941
118987	9394	27161
26035	90809	4750
3837	57181	23424
29896	85461	6642
155066	63939	27235
11339	132299	9659
6585	200014	9640
84869	283578	56948
201134	54617	11037
54463	135293	22902
10847	283459	25803
5378	115098	7738
91298	9117	4862
54898	122786	80055
6398	95681	154881
4542	129787	6284
56890	11101	898
8887	91768	118987
10487	26147	26035
5630	64651	3837
1849	130814	29896
25836	11270	155066
3267	29128	11339
3105	339745	6585
24140	3454	84869
1953	1303	201134
54474	151354	54463
23322	134145	10847
25792	348235	5378
29799	151188	91298
6146	171024	54898
4610	57182	6398
81577	26263	4542
6227	84946	56890
987	89958	8887
509	10999	10487
343990	5601	5630
25961	114907	1849
8034	25849	25836
5318	10944	3267
23353	79960	3105
57134	326625	24140
1200	221955	1953
10539	91107	54474
10478	163590	23322
7840	92667	25792
51083	84058	29799
90141	126731	6146
4856	285148	4610
9802	255743	81577
6141	57674	6227
1644	11228	987
10235	55197	509
4839	284207	343990
22936	169200	25961
3012	5562	8034
5565	151903	5318
2303	23328	23353
27242	36	57134
6752	1846	1200
3110	222236	10539
11045	140606	10478
1585	7410	7840
6658	50862	51083
3198	54149	90141
1812	80818	4856
283537	83874	9802
23580	54800	6141
85458	122809	1644
1523	51175	10235
9349	4163	4839
54470	391356	22936
51018	64420	3012
23138	122953	5565
93349	55770	2303
6844	57621	27242
5036	91057	6752
5129	221491	3110
23096	253260	11045
57795	113189	1585
374868	3570	6658
5108	55529	3198
92558	84460	1812
11189	25886	283537
2885	84875	23580
3655	147798	85458
5578	51290	1523
4808	150864	9349
5279	90933	54470
154661	153241	51018
84271	5163	23138
29966	205428	93349
11313	84166	6844
23382	89890	5036
113177	135114	5129
26993	135228	23096
26999	389792	57795
11179	54891	374868
22862	284611	5108
5426	63922	92558
5688	1609	11189
29780	4731	2885
3913	51762	3655
261734	90637	5578
22977	151525	4808
10188	201294	5279
91120	493856	154661
7177	285343	84271
23250	10741	29966
55633	414919	11313
7148	57463	23382
57198	9990	113177
23223	51128	26993
4861	91607	26999
7091	91404	11179
2194	260425	22862
6191	56999	5426
1627	126382	5688
6665	5990	29780
2778	139818	3913
7416	23443	261734
81855	4782	22977
253190	8975	10188
57446	81706	91120
1759	93099	7177
4007	22926	23250
23051	2802	55633
23032	201627	7148
3433	4548	57198
91775	55789	23223
5428	4076	4861
51241	255104	7091
6595	283635	2194
51386	201266	6191
166	221143	1627
64114	201176	6665
22820	126119	2778
51155	9718	7416
10169	246175	81855
2	8573	253190
55256	283349	57446
11031	79993	1759
718	112476	4007
51109	57713	23051
51495	29101	23032
2590	80018	3433
58533	5356	91775
29997	148523	5428
28969	245812	51241
57092	79786	6595
55969	57801	51386
51466	147138	166
10342	83547	64114
51400	26135	22820
5859	165215	51155
55819	11188	10169
51108	53342	2
56937	131583	55256
2060	126282	11031
55738	29126	718
79647	85439	51109
51133	56241	51495
54867	115825	2590
29888	134147	58533
79892	29078	29997
51187	25851	28969
51056	283149	57092
54812	85315	55969
55700	57465	51466
79001	146330	10342
51070	140876	51400
116496	91419	5859
7260	219844	55819
51768	7770	51108
55585	112849	56937
8635	94121	2060
22822	115992	55738
[truncated: 1,505 more rows]

## Sheet: GS_Gli3_Limbbud
TileProbe	MAT	TileMap
15433	15433	15433
16545	19378	19378
19378	15431	15431
15431	13345	13345
14800	14451	14451
13345	15430	15430
14451	21386	21386
15430	107587	107587
21386	72415	52377
107587	99377	20429
18514	52377	232585
71988	20689	16449
99377	20429	14238
52377	16449	226154
20689	14238	54352
20429	226154	13642
16449	16981	16000
14238	54352	13179
226154	241556	15111
16981	13642	268977
54352	16000	15425
241556	13179	15267
65099	15111	21664
13642	268977	66231
16000	15425	66714
13179	15267	225995
15111	319478	246707
268977	66714	108907
18616	12843	246313
15425	225995	67052
20873	246707	14205
15267	108907	73181
17268	246313	74330
66714	67052	17684
12843	66296	13007
72569	14205	76293
225995	73181	50887
246707	74330	72075
108907	17684	16601
246313	13007	66897
66296	76293	21825
14205	50887	84113
73181	72075	17025
74330	16601	19362
17684	66897	71461
13007	13617	73130
58859	21825	52184
76293	84113	20603
50887	17025	77963
72075	19362	12626
16601	71461	24070
66897	52184	66949
13617	20603	20677
21825	77963	59125
84113	12626	66244
17025	24070	13643
71461	66949	109594
73130	20677	246196
52184	59125	217558
20603	13643	17536
77963	246196	70676
67292	217558	11816
67179	17536	66052
12626	70676	67102
24070	11816	56462
66949	66052	73254
108943	67102	76365
20677	76365	18111
59125	18111	17116
66244	80515	13846
13643	17116	22137
109594	13846	67030
246196	22137	22773
217558	67030	76788
70676	22773	17286
11816	76788	386649
99349	17286	15366
66052	386649	74670
67102	15366	19228
56462	19228	80876
73254	80876	68047
28036	20416	20416
76365	64706	64706
18111	56297	56297
17116	71876	11906
13846	11906	15415
22137	15415	64075
67030	64075	72475
22773	72475	56811
76788	56811	22644
219103	104175	104175
17286	18736	76281
386649	93730	18736
15366	78070	93730
19228	60344	78070
80876	12836	60344
20416	13845	12836
100702	18129	13845
64706	268564	268564
56297	77579	60315
71876	17974	77579
11906	19159	17974
15415	15395	19159
50518	57265	15395
28071	16450	57265
64075	74201	16450
56068	18476	74201
72475	252876	18476
56811	68169	252876
22644	224617	68169
104175	18830	224617
14693	56699	18830
76281	72085	56699
18736	12159	12159
93730	58238	64085
78070	15122	319710
60344	64085	67429
12836	319710	27060
74838	103737	23882
13845	69527	28019
18129	57316	241226
268564	67429	14790
60315	27060	103712
77579	23882	72043
17974	68099	12305
237911	28019	66129
19159	241226	67863
17237	14790	232157
15395	103712	67870
57265	72043	70310
16450	12305	75612
74201	99526	12846
18476	66129	16363
252876	232157	68977
68169	67870	74105
224617	70310	193796
18718	75612	15184
18830	12846	72096
56699	16363	72106
12159	68977	29820
58238	74105	67937
64085	193796	18109
319710	15184	15214
103737	72096	15205
69527	72106	16886
57316	29820	15404
67429	66403	68121
27060	67778	19401
23882	68153	14479
68099	67937	57896
229706	18109	11857
319876	67288	11504
28019	15214	75600
240945	15205	74455
241226	13723	238673
14790	16886	14166
103712	15404	66059
72043	269113	228866
12305	68121	76522
99526	19401	74112
70296	14479	15424
66129	11857	56217
232157	11504	103080
67870	75600	20316
70310	74455	66432
75612	238673	12617
12846	14166	98193
16363	66059	66441
68977	228866	14362
74105	76522	14862
193796	74112	218203
15184	15424	77996
72096	56217	12055
72106	103080	11821
29820	20316	24083
66403	15270	231506
66043	66432	59025
68153	12617	239250
67937	98193	66226
18109	67154	270906
67288	14362	320162
15214	14862	70472
15205	218203	18230
13723	329385	67037
16886	77996	15903
15404	11821	56358
269113	27528	57342
68121	24083	106821
19401	231506	76483
14479	69161	56045
11857	23955	319153
11504	59025	103236
12445	239250	75406
75600	66226	57370
74455	270906	22278
238673	408062	80979
67225	70472	21859
14166	18230	26572
66059	67037	360198
228866	15903	15353
67049	56358	69635
76522	57342	68147
74112	106821	72565
15424	76483	13629
56217	56045	71966
103080	319153	21973
20316	19691	77782
15270	103236	245695
66432	75406	109205
12617	57370	71728
71916	22278	319615
98193	80979	319192
67154	21859	13138
18393	360198	97908
52683	69635	230654
14362	68147	67905
14862	72565	23980
218203	13629	15901
22380	71966	108645
329385	21973	83669
77996	245695	69185
11821	13131	15374
24083	109205	13144
231506	71728	66700
23955	319615	212127
59025	53605	224093
239250	319192	21423
66226	13138	20682
270906	73681	66917
408062	97908	16367
70472	230654	18986
18230	67905	237052
67037	23980	226026
15903	15901	381695
56358	108645	20460
57342	234388	211896
106821	83669	22329
76483	69185	69718
99929	15374	381066
56045	13144	69940
319153	66700	108911
19691	212127	76167
103236	224093	17183
75406	21423	15486
57370	20682	16001
22278	66917	54161
80979	16367	101985
21859	18986	319172
26559	12317	67487
360198	13848	14219
69635	226026	68215
68147	52348	11465
72565	381695	226178
13629	20460	15423
71966	211896	240913
21973	19242	71819
77782	22329	73172
245695	69718	244672
13131	381066	66496
109205	69940	19046
71728	218811	103743
53605	108911	106021
319192	76167	232334
13138	17183	15412
57775	16001	71833
73681	54161	208606
97908	101985	52857
230654	319172	20498
67905	67487	56457
23980	70544	97114
15901	14219	24000
108645	53382	66643
234388	68215	103573
83669	11465	20662
69185	226178	14783
15374	15423	76302
13144	240913	93897
11432	71819	19206
66700	73172	12043
212127	244672	14314
67738	110391	18045
53869	66496	237504
224093	19046	56458
21423	103743	320506
20682	106021	212168
66917	99712	20348
22612	232334	97387
16367	15412	101685
70681	71833	20841
18986	208606	77771
12317	52857	227695
237052	12393	67684
13848	20498	12953
381695	56457	56389
66131	97114	21413
20460	24000	219105
211896	66643	216825
19242	103573	102693
22329	20662	386612
52679	13507	77862
69718	14783	52696
381066	76302	108899
69940	67843	213027
218811	93897	21807
108911	19206	13559
319387	12043	78232
17183	14314	15361
15486	18045	68087
16001	237504	85305
54161	56458	11819
101985	320506	72584
319172	212168	320538
67487	20348	22230
70544	101685	66053
14219	20841	50926
53382	77771	225791
68215	67684	20166
11465	12953	19205
226178	14119	76577
15423	56389	231991
240913	17534	78832
71819	21413	21917
67966	216825	11694
73172	102693	76453
244672	77862	14635
21888	52696	20595
66496	108899	76781
26466	213027	56188
19046	21807	74617
70911	13559	30953
103743	78232	12531
106021	15361	20250
99712	85305	78908
232334	11819	102103
15412	320538	51810
71833	22230	18412
208606	66053	68628
52857	50926	241525
20498	12560	11350
56457	225791	225887
97114	20166	83493
24000	19205	12013
66643	76577	75415
103573	231991	329872
20662	110323	98415
13507	21917	14425
14783	69440	15936
226255	11694	18595
76302	76453	22032
93897	14635	329506
19206	106639	12192
12043	20595	11770
14314	76781	56463
18045	56188	14645
237504	74617	68024
19645	67040	102334
56458	12531	13593
320506	20250	12848
212168	78908	71177
20348	102103	20671
59032	51810	74477
97387	18412	16870
101685	241525	15117
67268	11350	68667
20841	225887	66205
77771	83493	231464
67684	12013	268396
24017	75415	66743
108755	329872	12631
12953	98415	18933
14119	15936	67897
56389	18595	67035
17420	22032	58810
21413	329506	69961
12029	12192	22210
216825	11770	18777
102693	56463	56720
77862	14645	13639
52696	68024	69386
108899	13593	56705
213027	229877	66042
21807	71177	106947
13559	20671	14873
78232	26385	383619
15361	74477	263406
68087	16870	56431
85305	15117	239217
66863	66205	15185
11819	231464	66089
72584	66743	26893
320538	18933	14775
22230	67897	78893
66053	67035	24018
50926	58810	66464
12560	17193	107071
225791	15975	19172
20166	22210	14114
19205	56720	22194
13618	12227	26433
76577	13639	18949
231991	69386	97064
110323	56705	22654
21917	66042	224619
67848	106947	13806
69440	14873	71865
11694	263406	99738
76453	19027	67200
14635	56431	17242
20595	239217	23996
76781	15185	12006
56188	66089	22258
74617	26893	68015
67979	14775	56626
67040	54367	21379
12531	24018	71340
20250	66464	353502
78908	107071	13800
102103	19172	28084
51810	14114	104099
18412	22194	17873
68628	18949	210530
241525	97064	56149
11350	22654	223527
64934	224619	19935
225887	13806	240869
20643	71865	14172
83493	67200	22418
12013	17242	20591
75415	327900	27096
329872	23996	52637
98415	12006	233905
14425	22258	19072
211135	56626	232989
15936	21379	67155
18595	71340	12450
22032	13800	53895
329506	28084	108089
12192	104099	18024
66873	17873	225363
11770	210530	27055
56463	56149	66156
14645	223527	399591
68024	19935	235072
13593	240869	71994
12848	14172	242747
229877	22418	69577
71177	20591	320398
20671	76846	114863
67448	27096	67789
26385	27425	12330
74477	52637	74653
16870	19072	65255
15117	232989	21849
66205	67155	20683
231464	66854	11807
66743	12450	19376
12631	53895	59016
18933	108089	20382
67897	18024	239133
67035	76007	106529
104457	12804	19344
17775	27055	64009
58810	66156	13808
17193	235072	18538
15975	71994	20090
69961	242747	19207
22210	69577	24127
56720	320398	11781
12227	20183	16777
66878	67789	207181
13639	213673	12814
69386	12330	14957
56705	74653	239652
66042	57279	66921
106947	65255	18080
14873	11807	216443
263406	78246	22631
19027	19376	12858
217410	59016	68481
13837	20382	93840
56431	239133	69459
239217	106529	266690
15185	22381	69368
66089	26611	69551
26893	19344	76467
14775	64009	12752
54367	72656	12648
24018	18538	12725
66464	243912	207278
107071	20090	16332
19172	19207	72674
14114	24127	13002
22194	11781	218210
18949	16777	69833
97064	11966	66766
22654	207181	65970
224619	12814	26961
13806	14957	67515
71865	21809	26450
99738	239652	69900
67200	66921	11815
327900	22154	14183
23996	18080	52662
12006	140795	50868
22258	216443	66266
56626	109934	11973
94093	22631	17863
21379	12858	74205
218490	68481	22187
71340	93840	12616
19230	75210	22661
13800	69459	56264
28084	266690	445007
104099	12724	66978
17873	14228	18511
210530	69368	67529
56149	69551	69957
223527	12752	13730
19935	12648	77041
240869	12725	52013
14172	207278	68303
71330	72674	73173
19223	16319	108105
22275	13002	208836
22418	218210	228139
20591	69833	53379
76846	66766	15170
27096	65970	224598
27425	26961	72162
52637	67515	52653
233905	26450	14654
71492	24109	77634
19072	69900	55944
232989	11815	20679
67155	53607	74158
66854	14183	19070
330369	52662	235611
12450	50868	59047
53895	66266	12444
108089	11973	69976
74782	71745	66748
18024	74205	110172
76007	22187	108654
27055	224742	18028
66156	12616	109154
235072	22661	218503
71994	445007	66471
242747	66978	69721
69577	18511	52626
320398	67529	16002
20183	69957	114230
114863	77041	19763
67789	73173	18205
12330	108105	68721
74653	208836	54353
65255	228139	27207
20683	53379	66904
11807	15170	17147
78246	224598	13803
19376	72162	18810
59016	52653	14961
56397	382522	13870
20382	14654	27223
239133	29810	67452
106529	77634	68267
22381	55944	22059
26611	20679	52874
19344	74158	15163
64009	19070	66860
242083	235611	94213
72656	12444	329003
18538	110172	66359
243912	108654	17184
20090	83691	56075
19207	18028	64209
24127	109154	320383
11781	218503	67106
16777	66471	260423
11966	17230	269784
207181	18214	83602
12814	71523	210719
14957	69721	106581
239652	76983	99543
227693	75398	97122
66921	52626	59079
22154	16002	214572
18080	59057	11544
140795	114230	53817
216443	19763	14266
109934	18205	15400
22631	68721	68089
12858	54353	13383
68481	27207	56306
93840	66904	66048
12539	17147	66880
75210	101706	108897
69459	18810	22601
266690	14961	21763
12724	13870	109212
69368	27223	56195
12189	67452	24064
69551	117109	68565
76467	229644	52670
12752	22059	15245
12648	52874	20474
12725	15163	23983
207278	66860	14055
16332	94213	67305
72674	329003	214764
16319	66359	21987
13002	17184	14617
218210	320383	15586
69833	67106	17289
66766	58250	433479
65970	21907	76889
67168	12395	73827
26961	260423	71711
67515	269784	11416
26450	258983	17896
24109	83602	57436
69900	224650	18712
11815	210719	13437
53607	17762	66229
14183	106581	19243
218314	214444	19646
52662	99543	55947
50868	97122	192656
109658	214572	11736
219134	11544	15929
11973	53817	69554
17863	54156	105513
74205	14266	13489
22187	15400	106512
224742	12315	13385
12616	68089	231912
22661	56306	16468
445007	66880	15939
66978	108897	12633
18511	66964	114741
66993	17087	70052
67529	109212	229279
69957	24064	52398
77041	68565	68090
52013	52670	20182
73173	15245	24056
108105	20474	110157
208836	23983	225207
228139	14055	83557
53379	22271	108121
15170	67305	11370
72162	214764	21400
50708	21987	228662
52653	68585	226646
382522	14617	50753
14654	15586	67507
29810	433479	72117
77634	76889	21976
55944	73827	16876
20679	11416	11596
74158	57436	66599
19070	18712	16398
235611	13437	211253
12444	66229	59095
69976	19646	12817
66748	55947	16647
110172	442829	80883
108654	192656	66948
83691	11736	11846
18028	98376	66756
109154	67534	15983
218503	69554	12840
66471	105513	12048
18214	13489	12497
71523	106512	210106
69721	231912	22193
76983	16468	12300
52626	15939
16002	229279
59057	52398
114230	67692
192196	20182
320632	13429
19763	24056
18205	110157
68721	225207
54353	83557
27207	108121
66904	21400
17147	228662
13803	226646
225745	50753
18810	72117
13870	21976
27223	16876
67452	11596
68267	66599
117109	211253
11946	59095
22059	12817
52874	76952
15163	56072
66860	80883
94213	27360
329003	66948
66359	11846
17184	66756
56075	19299
64209	14056
67887	12840
320383	12048
67106	12497
320311	210106
58250
12395
258431
260423
269784
258983
83602
224650
52206
210719
17762
106581
214444
99543
97122
214572
11544
53817
54156
14266
15400
68089
13383
228812
56306
66048
66880
108897
22601
66964
109212
70120
56195
24064
53328
52670
15245
20474
23983
14055
67305
214764
21987
68585
14617
433479
76889
73827
71711
11416
56092
17896
57436
18712
13437
66229
19243
19646
99470
55947
11974
192656
11736
67534
74277
69554
105513
13489
106512
231912
16468
15939
12633
70052
229279
52398
67692
20182
24056
110157
225207
83557
13047
108121
21400
228662
226646
50753
67507
72117
17535
21976
16876
11596
66599
211253
59095
14828
76952
56072
80883
27360
66864
66948
11846
66756
19299
14056
12840
12048
12497
210106
22193
12300

## Sheet: GS_Nanog_ES
CisGenome	MACS	Original
18607	18607	18607
245688	245688	245688
14609	14609	14609
20250	20250	98386
67603	67603	67603
13427	16833	13427
16833	13723	16833
13723	59013	13723
16590	16590	16590
67443	67443	67443
20249	20249	20249
67942	104174	67942
16007	110157	16007
110157	50708	110157
11502	16582	50708
50708	26458	14229
16832	66155	16832
16582	14860	16582
79566	11815	79566
26458	50996	26458
66155	17454	66155
14860	117150	20405
11815	80889	14860
50996	14863	50996
17454	18201	17454
117150	67951	117150
80889	63856	14863
18611	14086	18201
14863	50767	67951
18201	18950	63856
67951	58246	11841
63856	54132	14086
11841	12702	50767
14086	93692	18950
50767	12725	20480
18950	94254	58246
20480	15903	54132
58246	66867	12702
54132	56213	19376
12702	171580	93692
19376	66437	20377
93692	26562	83396
20377	20316	70984
83396	14163	12725
70984	17688	68738
12725	60599	94254
94254	22194	15903
15903	65967	20535
66867	20674	14620
56213	20826	66867
171580	11989	56213
66437	19672	171580
67849	17536	66437
26562	12530	67849
20316	27373	26562
14163	20656	14163
17210	18715	17210
17688	65106	17688
60599	78255	22194
22194	17385	14219
14219	106633	65967
65967	14950	20674
20674	50785	20826
20826	104383	11989
11989	18746	19672
19672	58998	12530
12530	19725	80914
80914	22145	52004
63953	20540	63953
27373	68936	27373
20656	80876	20656
18715	24083	18715
65106	12151	65106
78255	16419	78255
17385	69178	17385
14950	17865	53607
50785	60406	14950
104383	12328	50785
18746	19645	104383
58998	11811	54721
19725	19192	18746
22145	15205	58998
20540	19664	19725
68936	226180	22145
14571	58801	20540
14375	12740	68936
80876	26757	14571
24083	60455	14375
12151	105440	80876
16419	57265	24083
12752	20728	12151
54563	16886	16419
69178	22360	12752
17865	140629	54563
29812	12745	69178
14911	12865	20971
72433	12509	17865
60406	18590	29812
11614	16421	14911
12328	20404	72433
170753	13831	60406
19645	68614	11614
11811	67890	170753
67680	68236	19645
19143	13163	11811
19192	56715	74012
15205	14181	67680
19664	13388	19143
226180	21399	15205
58801	18508	19664
12740	19777	226180
26757	67374	58801
170677	59290	12740
76560	56643	26757
60455	192231	170677
22702	21985	76560
14170	12576	60455
105440	19889	22702
66361	192287	14170
14702	67326	22661
170719	16559	105440
57265	14175	66361
20728	20437	67270
81898	69408	14702
16886	17886	170719
22360	14472	57265
140629	14468	20728
12745	15209	81898
12509	67371	16886
18590	14183	22360
20404	12048	12745
13831	24059	12509
68614	20846	18590
22142	50786	56050
68236	13803	20404
109904	104156	67064
12995	11529	13831
56715	23825	22142
14181	14735	67890
26466	13131	57230
13388	56220	68236
11634	13836	109904
21399	18613	56473
18508	16842	12995
19777	22772	56715
67374	116871	14181
59290	11556	26466
56643	56184	11634
192231	21356	21399
21985	56086	18508
12576	17761	19777
19889	80985	67374
192287	64656	59290
67326	11737	56643
17918	11828	170833
22433	24066	192231
52609	18119	21985
14175	16857	12576
20437	12591	19889
69408	67196	192287
17886	11545	56312
68226	15902	67326
14468	22632	17918
15209	21826	22433
67579	20841	52609
67371	58200	14175
74185	14009	20437
66771	19012	69408
14183	59030	17886
497652	260409	68226
12048	16468	14468
24059	56403	15209
20846	16687	67579
50786	19072	67371
13803	24128	80915
107765	65019	74185
104156	12159	66771
11529	13835	14183
23825	14367	497652
14735	78376	12048
13131	11610	24059
56220	17380	20846
13836	50720	50786
18613	13435	13803
16842	69534	104156
22772	54342	11529
116871	114715	23825
11556	19070	14735
56184	13619	13131
56086	14423	56220
17761	20257	13836
11491	23792	18613
80985	73181	16842
64656	70861	22772
15569	245945	116871
67224	14859	11556
11737	60595	56184
11828	51944	56086
24066	18751	17761
18119	102866	11491
16857	228026	14815
12591	19387	80985
72297	212974	64656
12567	11740	15569
18195	20918	67224
67196	216853	11737
60525	68151	15161
11545	219134	24066
15902	104175	18119
22632	232811	16857
21826	15894	12591
27224	68205	72297
20841	104771	12567
58200	109801	18195
14009	17846	67196
19012	99377	11545
59030	66089	15902
260409	50926	22632
16468	68713	21826
14933	20924	58200
17979	73708	14009
56403	72674	19012
16687	224640	59030
24128	69893	260409
65019	69085	20706
76055	26914	16468
12159	234733	14933
13835	13209	56403
14367	58911	16687
78376	67217	24128
11610	28193	65019
17380	211401	76055
50720	14194	12159
13435	17869	13835
69534	224014	14367
11933	212442	78376
54342	29820	11610
114715	22174	17380
19070	17123	50720
13619	16561	13435
14423	20818	69534
20257	108155	11933
56406	19712	79555
23792	59024	54342
73181	65100	114715
70861	69786	19070
245945	52430	13619
14859	13007	14423
60595	12457	20257
51944	15901	56406
18751	18109	23792
66138	18424	73181
227613	12226	70861
102866	22278	245945
228026	23897	14859
19387	75705	60595
11740	75985	51944
51897	83997	18751
216853	106064	66138
219134	30931	227613
52118	71778	102866
104175	213988	228026
234366	230661	11740
74479	68036	51897
232811	26406	216853
15894	103098	219134
68205	99929	52118
104771	71994	104175
109801	23871	234366
17846	217837	74479
99377	99311	232811
66089	17967	15894
50926	68925	68205
68713	27223	109801
20924	216440	17846
73708	213053	99377
72674	16543	66089
224640	213499	50926
69893	230654	68713
140580	15357	20924
26914	229658	73708
217154	50764	228359
234733	24116	72674
13209	69207	224640
58911	235132	234138
67217	209558	140580
28193	74249	69085
211401	22138	26914
14194	12905	217154
17869	15366	234733
54427	170676	13209
224014	319188	58911
20402	100900	28193
29820	208968	211401
22174	68493	14194
17123	67605	57261
72692	13358	17869
16561	74741	94346
104112	69672	54427
20818	52829	224014
226178	67197	20402
19712	69860	212442
59024	23959	29820
65100	68564	22174
69786	67168	17123
21807	30935	72692
52430	69104	16561
13007	19206	104112
12457	70769	226178
15901	68797	19712
18109	67582	59024
18424	17750	65100
104245	237782	69786
12226	74600	21807
22278	11891	52430
23897	72022	13007
27993	71820	15901
71607	76375	78248
75705	102334	72056
75985	71436	18109
83997	70383	18424
106064	67664	235041
30931	66869	104245
71778	77744	14755
213988	14055	12226
230661	73703	22278
68036	56218	23897
26406	56459	27993
103098	12464	71607
99929	12035	75705
23871	11834	212139
217837	67080	75985
99311	72043	83997
64340	66609	106064
17967	27226	30931
68925	73274	71778
27223	67867	213988
216440	75415	230661
213053	71982	26406
16543	67629	103098
213499	67333	99929
230654	15481	217837
15357	224671	99311
229658	74243	64340
50764	74400	17967
69207	70097	68925
235132	101513	27223
209558	69826	216440
74249	231413	213053
22138	16980	16543
12905	235623	213499
15366	64602	230654
170676	277010	15357
20460	12238	229658
319188	106068	50764
100900	218442	69207
208968	276919	235132
19328	12293	209558
68493	103172	74249
212090	12494	22138
69903	217342	12905
67605	214669	15366
71393	226539	170676
13358	66884	20460
74741	245404	319188
69672	215418	100900
74134	319604	208968
78797	216810	19328
52829	224273	68493
72117	320129	212090
67197	74026	69903
69860	213491	67914
23959	231125	67605
68564	99512	71393
67168	331623	13358
68750	353170	74741
30935	71782	69672
78266	217082	74134
77634	170643	78797
14536	19221	72148
69104	11739	52829
19206	382252	69137
70769	12808	72117
68797	243905	67197
67582	107449	69860
17750	381813	23959
237782	14348	68564
74137	233107	67168
74600	320974	68750
11891	14678	30935
72022	239114	78266
71820	223828	77634
76375	232879	14536
170459	211006	69104
102334	320508	19206
71436	108954	70769
70383	21420	68797
67664	277978	67582
66869	15382	17750
77744	230073	66354
14055	233805	237782
73703	210126	74137
56218	20729	74600
78611	16549	72022
171463	270669	76375
56459	12929	170459
12464	242484	71436
12035	319765	70383
75316	23856	67664
11834	381306	66869
67080	218503	77744
72043	140577	14055
66609	16195	73703
74347	70757	56218
27226	68549	171463
73274	26896	56459
67867	30953	71242
75415	11569	12464
71982	403178	12035
67629	242864	75316
67333	327826	11834
224671	319653	67080
74243	75678	72043
74400	216805	329260
70097	51869	235043
101513	18014	66609
69826	170736	74347
231413	239796	27226
16980	19820	66665
69742	240892	73274
235623	17069	67867
64602	26408	75415
277010	69863	71982
12238	102423	67629
231600	26921	67333
106068	229473	15481
218442	17433	224671
212439	12396	73658
276919	68943	319159
12293	21973	332713
103172	225888	74243
12494	228413	74400
217342	69399	70097
97130	225845	64933
214669	11534	101513
226539	66333	69826
214469	56306	231413
245404	16002	16980
108946	18972	64602
215418	56550	277010
319604	56030	12238
216810	24044	231600
114716	66659	106068
224273	11637	218442
320129	13850	212439
74026	71721	276919
213491	22271	12293
231125	66046	103172
99512	53893	12494
331623	56812	217342
353170	81630	97130
241296	20849	214669
71782	20613	226539
217082	14187	93871
170643	12144	214469
268970	18008	23950
19221	15975	245404
11739	245944	78134
382252	26447	108946
12808	20750	215418
13929	54635	319604
243905	19193	213491
107449	15162	231125
74393	26448	99512
209225	16423	331623
229675	21887	353170
381813	54204	241296
14348	104099	217558
233107	21415	71782
13819	17999	217082
14130	21888	21871
53881	14164	170643
67695	15904	268970
242894	13682	53413
320974	57373	19221
14678	66904	11739
239114	21667	382252
223828	17268	12808
232879	11480	13929
211006	56464	243905
67923	24017	107449
108954	106766	209225
242667	66617	229675
21420	68047	381813
237886	72008	14348
277978	110119	233107
654824	219249	13819
230073	97848	14130
52202	230784	53881
233805	215015	67695
210126	71983	14678
78891	18823	223828
20729	213819	232879
16549	20482	211006
270669	74322	67923
12929	74107	108954
20650	68550	242667
242484	20689	21420
319765	244895	237886
23856	214444	277978
381306	69106	654824
218503	76737	230073
140577	69577	52202
16195	72565	233805
70757	214579	210126
67948	22038	78891
68549	57246	20729
103583	70998	16549
30953	23882	270669
403178	108159	20650
242864	52036	242484
327826	30941	319765
319653	16008	216859
108115	242687	23856
216805	69276	218503
66460	20683	140577
268294	230848	16195
51869	212398	70757
18014	109700	67948
170736	227867	103583
239796	77771	30953
19820	641376	403178
240892	74257	242864
17069	20352	327826
97775	276829	319653
26408	23821	108115
69863	320011	216805
102423	381318	66460
26921	56208	268294
229473	23912	97165
243574	18854	11308
17433	209815	51869
109151	241230	18014
12396	50770	170736
68943	228012	19820
21973	353283	226412
225888	232236	240892
69399	209760	17069
225845	214547	97775
70110	17760	26408
11534	320204	69863
243274	269254	102423
66333	407812	26921
72776	13829	229473
56306	56047	217039
27355	233895	243574
16002	69824	17433
12054	67968	109151
18972	68307	12396
56550	19730	68943
56030		21973
24044		225888
66659		69399
11637		70110
13850		11534
71721		243274
22271		66333
66046		72776
20597		27355
53893		16002
12297		12054
56812		18972
12369		56550
18797		56030
20849		24044
20613		66659
14187		11637
12144		71721
18008		22271
15975		66046
245944		20597
26447		12297
11852		56812
18132		12369
20750		18797
17766		20613
54635		14462
11910		12144
20871		15975
19193		243780
15162		26447
50799		20750
16423		17766
21887		54635
54204		11910
104099		20871
21415		19193
65960		15162
20847		26448
17999		50799
14390		22763
66988		21887
14164		54204
15904		104099
13682		21415
57373		53313
66904		65960
21667		20847
17268		17999
11480		19211
56464		14390
24017		56350
212706		21888
69668		66988
66617		14164
73167		15904
72008		13682
69065		57373
66075		66904
110119		21667
219249		11480
97848		56464
230784		212706
215015		71971
71983		69668
18823		66617
213819		73167
20482		72008
74322		69065
74107		66075
68550		110119
20689		219249
244895		97848
214444		230784
69106		215015
76737		71983
69577		18823
448850		12310
72565		20482
22038		74322
57246		74107
56036		68550
70998		20689
23882		244895
18777		214444
108159		73710
52036		76737
30941		69577
16008		448850
217684		72565
242687		22038
207920		70419
69276		57246
101214		56036
223646		70998
20683		23882
230848		108159
399591		52036
212398		30941
109700		16008
234595		217684
227867		242687
69900		101351
77771		207920
20222		231769
641376		101214
74257		223646
233789		20683
20352		19243
93897		230848
276829		20088
230257		399591
23821		212398
320011		109700
381318		15245
23912		234595
18854		227867
209815		69900
241230		20222
50770		641376
228012		74257
353283		233789
241547		93897
232236		276829
209760		23821
214547		320011
28075		381318
17760		23912
319197		209815
320204		241230
269254		50770
407812		228012
319822		353283
13829		241547
56047		232236
233895		209760
69524		239759
69824		214547
67968		28075
68307		17760
19730		319197
		320204
		269254
		407812
		13829
		233895
		215051
		69524
		69824
		67968
		68307
		19730

## Sheet: GS_HIF1A_U87
TileProbe	MAT	TileMap
91283	401152	91283
23704	5210	79660
79660	51537	989
124637	989	23480
91147	23480	91147
5151	2342	5151
54890	29923	29923
57786	54890	54890
257194	5507	5507
196528	7593	257194
9125	65996	7593
221322	29780	65996
54058	51141	29780
25911	285966	221322
374378	125228	51141
25819	8731	25911
8916	6654	125228
9054	201456	8731
7083	29090	25819
54065	445571	6654
29923	220869	8916
4189	121504	201456
55027	55766	9054
5378	131076	7083
84864	26355	54065
51496	55871	220869
10135	56999	121504
57679	3029	4189
83871	81889	55766
79760	51594	84864
64783	23030	56999
84335	401265	10135
4670	150472	81889
57107	9150	23030
400169	9361	401265
9976	257062	4670
26127	389524	9150
80155	55818	9361
388685	54665	257062
1277	10252	9976
9557	339105	389524
22890	79001	55818
58508	226	54665
23276	5531	388685
7175	84100	10252
7690	55768	339105
8987	54995	9557
6566	2597	22890
140775	2821	23276
1356	115795	55768
5230	55845	7690
222068	80856	2821
8996	11159	140775
10856	6513	1356
117155	8664	5230
54885	152185	222068
124454	2632	8996
285966	8683	10856
5034	8655	8664
5914	55110	117155
10978	55272	152185
5054	257364	8683
79009	55904	285966
2342	55076	8655
91452	11067	55272
10144	23741	257364
51385	10765	55076
56946	55325	23741
64802	84904	10144
8717	768	10765
8664	441251	55325
3178	9883	64802
10657	120	768
8683	444	8717
4869	4015	3178
821	83854	120
9733	56342	4015
3184	5032	83854
9045	6676	6676
2987	170384	9045
3735	118487	170384
3190	2023	3190
51433	10617	51433
7184	1615	7184
4691	51299	51299
1213	8819	8819
10992	51109	7314
7314	388685	204
3939	204	3939
7323	84163	7323
6711	84223	84223
3313	89782	89782
8655	80207	3313
6134	65117	6134
10097	9735	9735
4779	257194	10097
4035	79930	4779
3329	51428	79930
6633	54541	4035
5351	112840	51428
6319	7422	3329
23019	6319	54541
5223	10098	112840
694	10058	6319
10972	5682	23019
811	8780	10058
226	10011	5682
4190	10307	10972
10606	113829	8780
120	79939	5214
5214	79065	5886
5886	55139	3964
1843	3964	1843
6599	153830	153830
3956	7762	6599
1984	57223	55706
9867	55706	9867
5355	2769	8553
8553	79668	54386
54386	91057	6122
6122	5034	9794
4714	9794	4714
2023	51247	8933
6513	5033	6897
5704	8933	11047
6897	3313	4830
11047	5093	307
26118	5352	4698
307	4830	9315
4698	654364	51057
9315	1652	4190
2026	2953	1977
5691	3300	9805
2937	51057	3621
1977	4190	64855
9805	79587	6464
3725	3621	55846
6464	64855	10598
3726	55846	665
10598	55556	1615
22916	26297	2997
1845	135112	5481
10765	9557	6426
4830	665	6294
9352	25819	90417
55854	90231	8985
1615	5351	6241
3638	22826	10467
10670	93974	3615
80777	253430	1163
4082	55847	55186
2997	5387	2773
5682	80349	552900
6429	5230	654483
10299	4035	548593
6426	5481	10295
6294	84058	9158
1717	81575	10606
8933	64744	134492
8615	90417	4171
6241	8985	3161
3615	10467	23636
1163	1181	2091
55186	5437	5108
5236	2773	1477
9643	552900	23481
23645	654483	3703
10295	548593	5223
9158	79008	6944
6611	445329	10542
224	6818	9510
3191	5471	65117
6687	10606	593
4171	134492	4351
27243	3161	4601
8780	91283	8242
10120	5451	2745
23636	54802	26121
9337	2091	10592
5108	92745	4853
1477	24140	3099
23481	11216	5209
3703	6299	4081
1019	5223	94239
6944	1973	54814
10542	968	3300
65117	9510	114088
593	129787	8874
9794	29110	8545
4601	4351	57213
79921	5209	9943
8242	10144	51184
26121	2745	8498
7398	10592	84335
4853	1022	8974
5209	3099	79735
4351	152002	3155
94239	4081	27338
79065	6633	56946
3300	54814	5187
8874	114088	133
6634	8545	4234
7298	57213	25895
6742	861	3638
5352	9943	56951
23523	51184	22868
8498	29902	4643
8799	25771	57020
5604	1399	7549
8731	1356	11103
9943	11284	79009
8974	84335	10263
901	79735	6790
3155	4779	27343
27338	58494	5428
10617	56946	2800
9123	9584	9882
5187	148523	4236
10775	84102	22859
54541	79365	3725
133	1594	6810
2729	4234	29015
51594	25895	4783
3099	10102	84225
5836	3939	4548
56951	3638	6199
22856	130752	79876
4643	22868	4126
10534	7416	55109
604	26118	5442
10615	51585	57697
57020	27291	8504
10058	84874	6619
11103	7549	9836
1196	79009	4686
10263	9805	1657
23262	9188	84328
11334	23481	6198
2632	6781	55687
9988	6790	85291
6635	1477	6018
23473	27343	92104
5428	25911	54785
2800	6018	4501
9882	2800	11186
4236	163154	63894
8614	56931	3984
4717	8614	8370
23480	29085	80154
22859	158056	51735
6810	3725	23659
6878	23704	353322
4783	29015	539
4296	400569	449003
4548	84225	126961
6199	84129	6781
4126	79876	8337
5442	55109	6711
23635	5442	50640
1657	27006	10307
22954	2287	11237
8504	57697	9149
6619	139596	3516
9836	158427	5217
5728	4686	162979
6790	203259	22809
6604	27019	79760
7593	79665	3029
55556	1657	440689
6198	84328	11216
5481	64802	23589
10592	55687	5965
6018	85291	51129
5507	92104	7444
4015	7026	10120
4501	54785	9546
11186	5598	5051
205	63894	153768
3984	10598	2571
8061	554313	22852
9818	8370	7360
7637	80154	9786
23659	51735	3191
9824	353322	27077
29902	539	56915
11234	449003	8409
6781	126961	3622
11007	8337	11311
5526	6711	6431
5569	55226	54936
10307	50640	51255
11237	400169	81605
9700	4082	2297
8819	6199	9632
9149	349152	80207
5217	3516	90480
22809	162979	7458
3029	79760	5451
1112	440689	26502
9150	81570	114
11216	4025	55236
5965	23589	5454
9883	51129	23457
7444	134637	22794
3336	8504	7037
9546	10120	11196
8800	115294	3726
768	22859	57695
5051	6617	5033
2571	153768	9125
24140	22852	114049
7360	51602	9863
22826	7360	59344
9786	9867	9939
80308	64759	8799
27077	3191	4355
1837	56915	861
9877	593	7298
444	2002	23483
136	8409	5794
3622	8125	5912
204	4853	7482
2042	6122	4149
6431	11311	348487
1399	54936	136
5210	51255	7156
2297	81605	27106
80207	9632	3106
7545	90480	677
7482	1317	400223
7458	6897	134430
2745	144406	54205
5451	79415	2923
114	26502	5531
5454	55236	55326
3161	5569	6774
5598	901	29057
23457	374378	10957
7037	22794	10670
8394	11196	23479
10195	29911	7866
55768	3726	7026
5033	57695	26574
114049	9125	81689
9863	11158	5437
59344	541565	29950
3516	57805	3006
199	9939	5471
10370	8799	55033
4355	6619	7737
81605	4282	114799
861	494514	90850
9188	7298	23057
23483	10957	9489
5794	64284	25956
2821	5912	1717
4149	7482	55191
3621	348487	27032
8345	136	23523
2923	7156	2618
5093	140775	79850
3106	27106	8815
3107	677	51174
54107	400223	54953
51747	2335	2335
55832	6611	3782
9908	134430	85301
54205	10124	7422
26580	2923	10402
28973	11334	1022
5531	11186	4717
3964	2138	317
5546	6518	80155
3189	7184	8372
6774	55326	23534
9361	6241	23190
10957	29057	58517
23479	10670	201626
7866	285605	9905
7026	919	80010
26574	81786	80273
11196	307	96626
11067	221322	23327
11311	79036	124801
81689	3155	55314
5437	9976	9375
599	167359	2597
3006	29950	23306
5471	5054	91452
4686	55033	55720
7737	84725	23382
51141	54205	10199
25771	84303	57003
23245	114799	23283
23468	90850	1181
23057	7162	6651
10330	9489	90525
114088	9315	6945
25956	51003	57706
10098	1717	285282
27032	55191	89839
2618	23523	4637
9570	79850	9040
8815	8793	93129
4850	64783	9739
51174	7175	388677
2335	54953	144108
27335	3782	26152
7422	85301	27030
3373	3622	11340
773	23283	79896
24142	6687	26046
10402	5965	2042
1022	51026	1837
317	4717	284114
2091	80155	8942
8372	6202	9168
677	11234	55256
3021	2965	116541
23190	23534	29997
58517	1984	55726
7416	205	51400
147179	387851	6782
23534	5887	55226
9905	201626	23558
9659	11103	442578
92856	3190	56160
80273	80010	8650
9807	96626	55069
23327	5697	80232
200734	162417	55745
23030	10640	79587
124801	55745	9525
10252	55314	56992
2597	9375	64787
23306	50848	51026
10102	7391	9240
55818	114	23560
140890	155054	55035
23210	57541	9175
23332	91452	51315
9804	55720	51330
6654	9905	65267
23382	387640	26015
10199	8028	5728
23097	57003	210
23283	11325	10195
989	27044	9718
1181	283417	54148
6651	345757	55847
4494	80273	54802
55687	54843	55662
6432	90525	5514
92104	8242	93974
54665	9772	28973
6945	3073	23583
25895	80072	55116
5912	9807	29911
7571	57706	8928
285282	3623	79228
4637	89839	51318
5756	284306	55911
339105	8916	55110
7156	27243	79745
5387	9040	389170
7597	55186	54069
2138	284018	83871
8602	93129	54995
388677	9739	8877
26152	144108	55850
11340	27030	10589
349152	8877	8615
80349	219670	79139
284403	79896	55140
26046	6749	79866
54581	5024	29926
9404	26249	79918
22868	22856	4490
51109	2042	79989
81855	1837	4494
8942	284114	29104
9168	2256	5885
54606	1140	84767
55256	9546	7532
5832	116541	57110
4848	51531	58508
29997	2026	58516
57003	1822	63892
51428	55726	55011
51400	26127	64422
9939	10728	5704
55011	125950	54843
55226	6782	79939
64755	201294	11190
55245	23558	9074
79001	54441	81034
22822	442578	1112
2287	56160	5914
55069	8650	8562
64343	27077	79365
29926	9572	56342
51304	23457	10534
55326	79676	23625
80232	51329	10238
64747	81034	10370
55745	25879	55661
79587	26580	84148
55720	2785	63875
9525	57456	9343
64787	56992	157657
51026	10972	55858
29880	54606	25885
51329	222068	8862
9240	9526	51003
23560	10330	51317
55035	1213	51247
55139	55035	27240
79665	401541	64794
9616	6134	9329
79876	9175	83461
79447	23468	51649
51315	3178	8078
26520	51315	8813
55236	55069	29090
51330	8717	27304
23589	8996	94101
26015	65267	60509
55325	51496	55904
64395	8987	29085
51184	54778	84081
56915	4783	83448
210	5728	55075
55900	10195	147929
54928	84291	125950
29110	9718	55009
54985	51747	55330
54148	4355	91574
27440	5635	81786
55847	25956	26526
54802	4714	4241
51299	55662	7073
60370	10542	83931
93974	5514	55845
23583	28973	92162
54953	79969	84316
54778	84311	124637
55116	84706	116228
29911	7581	55066
54793	27440	84706
55191	8928	112942
79228	161742	10640
51318	1201	125061
55110	55911	85364
79850	79745	203259
79176	51174	2960
80010	6198	57805
55508	389170	151887
54069	28988	64744
79668	147011	90933
55133	83871	5310
54995	6147	64651
51106	284086	4665
58494	8111	25879
8877	83931	283237
56992	57107	90799
11201	5604	23210
64794	84912	1454
55850	6507	7398
9489	10589	84912
79139	8615	55219
55076	84277	83734
64081	114049	151903
79866	55140	9988
55668	29926	5911
55314	29844	115294
79918	26121	139596
79989	4490	6251
25873	4494	57541
57706	29104	84693
79896	5885	91057
26502	1843	442582
6676	84767	9584
57110	7532	92979
58516	58508	9643
63892	57030	205428
64422	55011	53354
29104	126133	6171
26297	5704	84872
55846	2997	23344
54843	10856	118487
9238	3006	84957
79939	4850	123169
55766	11190	134637
26355	23258	51106
81873	51199	84725
51129	9074	84790
81034	51330	541565
81575	54985	84695
26249	79228	2256
83461	1112	1796
665	5914	151246
51596	10826	2987
8562	9337	57165
79365	57664	54581
55009	23645	374395
9442	54497	199745
56342	253635	80829
55726	10534	64147
55272	23625	339231
10238	81689	9146
55661	10370	84163
84148	55527	494514
93129	2618	9824
55152	6651	4691
9510	23327	10522
63875	272	79968
57223	9882	84263
9343	51649	196951
6747	57020	56986
55858	157657	167359
25885	169270	9219
26258	7323	285605
8862	26005	115795
51003	51400	79176
51247	51317	9169
7532	27240	90226
51060	203260	92565
64855	5236	54518
51255	64794	440321
54936	9329	604
51649	83461	6832
51537	8078	131076
55527	29997	1719
29090	8813	147040
94101	27304	4437
55904	60509	317671
29085	23382	55832
84081	6810	10428
55075	83448	161823
50640	51135	29105
29950	147929	253430
125950	148046	84277
55330	55009	8301
91574	1943	23381
84283	201232	92579
79930	80004	4296
81786	23659	51147
84100	26526	84077
7549	11047	85002
84102	4241	283232
83931	7073	1676
55845	25885	5195
84303	55037	224
84316	5546	121551
8545	23483	84317
401152	160897	92856
113829	92162	2617
90231	84316	9960
116228	124637	91272
84706	55066	51652
55066	9048	1975
112942	54963	9328
201895	79660	53349
91272	64343	123775
282991	57026	401232
10640	7083	9616
85364	125061	84285
203259	285282	1474
57805	2960	390963
151887	55193	91947
64744	26354	55005
90417	90933	79624
84879	11201	1052
135112	606553	118460
129787	252969	8189
64651	5310	3171
85457	23306	6760
25879	4665	6591
90799	283237	9063
80856	23210	56259
1454	4548	55273
125988	7398	81846
84912	3984	54107
84058	64395	257169
91408	63875	29082
8028	6006	145553
56160	55219	57222
151903	83734	80777
27106	154791	11346
84328	9988	84294
115294	5911	283254
283237	168451	9776
134430	4189	23404
139596	9804	9667
57541	6251	259307
84693	54962	285761
91057	9670	55849
116068	442582	3105
9584	205428	388389
92979	694	51506
205428	9643	27005
9730	6464	8869
23248	1163	115825
55662	80308	56945
53354	7417	8340
493856	10522	8329
57695	283232	8357
345757	64787	8342
81889	9887	9610
56999	6171	89887
57456	84872	57106
114799	23344	1196
152002	8662	57657
118487	55508	10465
84957	10845	9818
55140	140680	10061
257364	85364	54480
134637	123169	23635
84725	51106	55900
541565	84790	121457
2256	84695	7637
148523	1796	55854
121457	151246	54826
353322	79866	23262
57531	10915	54093
115825	2987
168451	57165
3841	57082
374395	54581
154743	199745
84695	284403
10204	9404
64147	80829
199745	339231
84163	9146
494514	84669
162417	9824
92162	4691
158056	3703
144108	6778
83448	151887
10522	4236
51735	79968
57213	7737
283417	4694
151246	84263
93587	196951
123775	56986
55033	116986
125228	1019
167359	92979
285605	9219
8928	256364
201456	6094
552900	23332
115795	5662
51057	79176
7581	57110
65267	10775
9169	140890
90226	10989
92565	51318
90736	2937
9328	56951
339231	54518
92745	283768
152185	440321
1317	604
131076	6832
153768	10299
147040	1719
317671	4437
11190	55832
10428	57097
157313	4502
161823	9570
170384	29105
162979	5217
112840	10135
253430	3812
4867	5428
153830	57332
84277	55324
79968	143888
283254	9836
57697	161823
56986	201895
89782	8301
9667	57679
23381	84693
92579	10199
51147	4296
85002	84077
283232	23019
	10043
	8874
	11330
	85002
	9877
	23081
	26015
	23057
	773
	4698
	283377
	6599
	9659
	4134
	11237
	112942
	338785
	4848
	84107
	7545
	641372
	9730
	26009
	5989
	401647
	84957
	27338
	59344
	84667
	7037
	151477
	3484
	6944
	8394
	29080
	84190
	6432
	7458
	89792
	10992
	55116
	5051
	7690
	5245
	94239
	599
	6635
	140883
	9733
	23479
	2286
	26472
	5331
	7738
	7841
	116540
	51596
	8831
	1371
	5289
	115948
	5589
	81603
	58517
	9352
	51061
	23583
	51060
	91408
	55858
	55661
	57580
	6774
	54928
	51304
	23016
	7919
	534
	4795
	9600
	10263
	3841
	26099
	22916
	3809
	23130
	5526
	196528
	8800
	56964
	5756
	904
	5187
	114784
	79139
	5933
	85457
	3329
	3336
	85359
	26061
	686
	9240
	8602
	2868
	63892
	55075
	26574
	388677
	1676
	5195
	224
	121551
	84317
	92856
	1454
	2617
	9960
	91272
	51652
	4601
	1975
	9328
	53349
	123775
	401232
	9616
	5794
	84285
	8815
	1474
	151903
	10402
	390963
	91947
	55005
	79624
	26046
	1052
	118460
	8189
	3171
	26152
	2297
	64147
	23276
	6760
	6591
	9063
	56259
	55273
	81846
	133
	210
	54107
	257169
	29082
	145553
	57222
	80777
	11346
	84294
	283254
	9776
	23404
	64651
	9667
	6294
	259307
	23636
	22809
	285761
	55849
	3105
	9343
	388389
	51506
	27005
	8869
	115825
	56945
	8340
	8329
	8357
	8342
	9610
	89887
	57106
	1196
	57657
	51147
	10465
	9818
	10428
	10061
	54480
	23635
	55900
	121457
	317
	7637
	55854
	4126
	54826
	23262
	54093
	873
	6426
	5155
	26258
	123722
	51027
	55684
	117155
	1845
	26160
	64838
	2646
	55861
	54069
	55627
	80097
	440570
	4867
	10342
	79642
	54739
	8148
	2729
	4869
	51287
	80227
	10335
	2661
	27089
	116842
	89797
	55668
	51433
	9700
	53354
	80219
	7444
	11184
	27335
	56949
	126006
	6813
	23248
	124454
	56061
	627
	94101
	5378
	79690
	221914
	10734
	51227
	7267
	8942
	9238
	51608
	351
	8140
	94134
	1355
	51076
	440083
	3184
	80124
	56260
	641384
	79989
	8553
	91147
	1859
	55131
	4778
	57169
	3881
	2300
	55183
	5832
	55657
	64422
	55032
	8369
	8968
	8345
	9168
	90226
	23234
	51021
	369
	286
	404664
	29128
	10902
	10112
	1434
	3688
	8038
	9552
	11224
	81873
	7703
	5691
	158431
	3998
	51605
	84515
	140465
	4637
	112476
	79447
	9961
	8862
	5106
	3376
	54676
	9587
	5383
	83887
	64755
	821
	64968
	26520
	9786
	23097
	6431
	55585
	1141
	27342
	27285
	29880
	11340
	127018
	9169
	60370
	28976
	6747
	6604
	79809
	79921
	9851
	84817
	3021
	10270
	375513
	6239
	1891
	152015
	1974
	9753
	79831
	79918
	6902
	25847
	80254
	94005
	230
	5836
	80851
	79894
	54674
	23461
	282991
	6236
	51647
	8824
	6878
	255374
	147179
	284565
	779
	3956
	23476
	6428
	55133
	4144
	79845
	7812
	3148
	115584
	9149
	79917
	5355
	115273
	221477
	10657
	84879
	202309
	5518
	4700
	10229
	57659
	5430
	80119

## Sheet: GS_Jarid2_CJ7
TileProbe	MAT	TileMap
231430	17311	227753
54391	22240	19414
13185	17984	17311
54170	20969	21810
20333	17118	22240
227753	12484	18606
20320	16007	17984
98386	16948	20969
19414	12444	14230
17311	50914	17118
21810	50913	12727
22240	12334	12484
18606	14873	15251
17984	12015	16007
20969	13078	104174
12876	15903	11490
14230	11651	16948
64294	20720	12444
17118	56213	50914
52502	57342	50913
12727	67547	12721
12368	18530	12334
12484	13653	68611
15251	15512	26458
16007	57257	17319
104174	67220	170625
11490	18858	107358
22022	56224	67844
50708	19225	14873
16948	93960	54132
12444	26561	67125
17390	22145	12015
50914	14733	13078
14314	27205	58521
50913	14066	15903
12721	16476	16881
12334	21809	11651
18610	67731	20720
23872	15939	18799
68611	17936	22156
56722	12577	74194
26458	76142	12831
17319	94280	56213
170625	12351	68552
14228	80515	17974
12955	226180	18073
107358	22404	57342
67844	18415	67547
14873	16363	80285
54132	26757	14219
67125	78560	20674
12015	16763	56458
19275	12931	15529
13078	57265	58859
58521	105785	20016
15903	27279	18530
16881	76257	76497
20347	18218	13653
11651	22160	15512
20720	57816	94242
18799	21384	57257
19299	20183	67220
22156	12558	18858
12257	13799	18596
74194	15229	18452
21413	18030	16669
21974	23937	56224
12831	93834	66071
56213	15438	19225
67247	14200	68303
68552	18647	17153
17974	18508	93960
18073	20997	26561
57342	57915	11790
67547	17300	50781
68041	18740	22145
98170	12418	14733
80285	18049	16600
14977	22420	27205
14219	22004	14066
20674	14389	16476
56458	18810	66168
16593	74646	70445
15529	11687	21809
58859	14772	12151
20016	56811	21912
18530	15394	67731
76497	11820	170706
13653	93737	15939
12033	18767	20446
15512	20370	20496
13202	22422	17936
94242	21812	13590
57257	16911	12577
67220	18124	94230
12530	13131	76142
18858	22772	56390
18596	26408	12889
18452	14313	13448
16669	18548	67305
101739	14701	19645
56224	15273	94280
66071	20231	22195
68241	12416	14600
19225	81897	12874
68303	18121	16329
17153	19132	18762
93960	19274	12351
26561	17760	80515
83436	23794	226180
110198	18163	19157
116870	23934	22404
11790	260409	18415
50781	18760	16363
12390	58226	13641
22145	19378	26757
14733	14119	60455
16600	12394	15200
27205	73173	13436
14066	64406	30954
16476	94224	78560
12443	23959	22661
66168	22354	67238
16795	56226	16404
70445	22003	12029
21809	14281	20502
80859	16367	16763
12151	21393	66993
21912	21808	268903
67731	15904	18654
170706	12810	12931
15939	17294	57349
20446	21983	216233
20496	56753	57265
17936	22421	105785
16885	22771	76630
19125	109042	27279
13590	232023	14630
12577	68151	18128
13713	108099	112407
94230	218820	76257
76142	208795	18590
56390	11842	18218
64143	12827	22160
12889	102644	26879
13448	12476	57816
67305	233552	21384
19645	19219	13136
15490	76483	20183
14199	210029	12558
56786	12370	21664
94280	11739	22785
22195	74480	13799
27999	20563	15229
67399	17762	12608
14600	66898	21417
12874	252838	18030
16329	18933	23937
13848	30948	93834
66114	17096	66972
18762	21814	13823
12351	65100	21859
80515	26386	12306
20168	18424	13830
17355	192650	54635
16772	14579	15438
226180	22410	16994
19157	14176	58234
22404	11658	11481
18415	12739	67698
60411	12826	80288
16363	21813	14200
13641	18187	18647
26757	114249	18508
17169	17164	26427
60455	102566	20997
15200	17967	94187
13436	108150	142688
30954	98711	57915
78560	235130	110596
21749	20564	17300
22661	230103	18740
67238	231861	68910
16404	20471	12418
12029	18491	19291
12837	11459	18049
20502	59079	22420
16763	72190	22004
66993	69675	14389
268903	319520	18810
18654	66895	226255
12931	73124	74646
245944	58250	66548
57349	66873	11687
216233	74137	14772
57265	20666	12124
105785	71653	94218
76630	71609	56811
27279	68027	15394
12814	70122	15429
18128	69219	269120
112407	26563	11820
66302	20348	16691
76257	72828	11443
18590	75409	53324
18218	72778	53422
22160	16764	104009
26879	76453	93737
57816	94353	18767
21384	56321	56526
13136	238257	20370
20183	68799	22422
12558	12293	21812
21664	77411	20846
22785	83679	21858
68614	108927	20440
13799	12554	50786
15229	231207	16911
12608	170938	28084
21417	235406	16452
67099	230779	18124
18030	20238	14735
23937	319504	13131
66147	224024	13367
12421	12751	13506
93834	13363	18516
19243	77569	16782
66972	107449	22772
13823	19092	26408
72500	15902	14313
21859	226856	18548
12306	233107	16519
13830	13819	230379
17299	73251	14536
54635	68810	54722
15438	328365	29859
16994	319622	23821
58234	244723	11303
11481	13649	24056
50772	320508	21802
67698	269037	14701
80288	381677	104111
14200	226518	15273
18647	230249	20231
13858	230815	12416
18508	69480	81897
19777	114479	16918
26427	235505	97114
20997	104582	12064
94187	69399	23947
142688	12014	20890
57915	94212	18121
16155	70292	67196
110596	22418	18230
17300	13640	12361
18740	216795	12192
20462	50523	19132
68910	14284	19274
12418	14362	17760
19291	320825	67874
18049	17132	23794
22420	224454	18163
22004	19946	58809
14389	78088	58200
18810	269643	26921
226255	399558	23934
52397	320878	260409
52609	21928	18760
74646	229474	58226
66548	231470	18679
11687	386750	24136
14772	12164	56403
12124	242109	114713
94218	242620	19378
56811	22417	14119
15394	244418	12394
15429	14051	73173
269120	243373	12159
11820	12549	64406
16691	237891	21950
11906	70113	15507
11443	80752	94224
19302	73284	23959
53324	232313	22354
53422	209743	56226
104009	11982	22003
93737	20583	16009
18767	29857	50875
19230	116701	14281
56526	29820	16367
20370	16002	12843
22422	20439	21393
21812	20148	21808
20846	53624	15904
21858	17965	106347
20440	27357	12810
50786	98363	17294
71371	68842	106878
16911	22117	21983
108105	17158	56753
104156	56847	58998
28084	56289	56468
16452	22770	22421
18124	14462	17988
23825	12977	26564
14735	13345	22771
13131	67801	67468
13367	56018	94186
13506	13631	12050
18516	12389	80290
16878	12579	12156
16782	22762	12842
22772	15485	227325
16581	19699	330171
13043	58802	16010
26408	20856	12505
14313	240590	109042
18548	66970	232023
16519	19091	68151
17973	23802	108099
230379	12578	218820
14536	16891	12411
14171	11504	208795
54722	16564	213019
11556	22761	213539
29859	69195	110310
12575	225791	11842
16835	67784	245877
23821	71983	12827
11303	27756	224907
24056	233328	102644
21802	211739	12476
14701	16011	16004
104111	101612	19285
15273	108013	233552
20231	75599	19219
12416	108153	96935
81897	70788	21753
16918	23921	76483
97114	23882	108897
14218	21355	210029
12064	17196	104445
14106	207920	27878
23947	245886	102693
20890	106877	76917
18121	16842	225870
67196	214137	12370
18230	233733	11739
12361	320982	216565
12192	231510	74480
19132	208177	20563
19274	71310	106957
17760	14634	17762
67874	21387	66174
23794	448987	70358
17896	11513	66898
18163	26927	13844
58237	231044	235441
58809	14048	56430
58200	12043	13731
26921	114142	79196
19012	242202	252838
23934	50528	18933
260409	20271	30948
56048	16512	29816
18537	11694	232943
18760	21682	13196
58226	329628	17096
23908	22409	21814
18679	19041	65100
24136		26434
56403		21807
114713		217371
22782		26386
19378		14118
14119		18424
12394		192650
73173		30957
12159		14579
64406		22410
13835		14176
21950		14645
15507		12153
94224		260299
27399		11658
23959		12739
22354		12826
56226		21813
22003		19055
11877		233806
16009		268566
50875		224023
12339		18187
14281		114249
16367		26409
12843		17164
21393		102566
21808		68036
15904		104625
17330		71914
106347		103098
12810		11787
17294		23871
106878		103712
21983		23945
56753		109019
58998		15259
56468		17967
22421		72136
17988		13445
26564		58242
20822		22288
66912		319448
22771		108150
67468		26374
94186		234779
55963		70572
12050		76108
66138		98711
11980		218038
80290		235130
12156		399510
71354		20564
12842		70083
227325		17258
330171		230103
26949		21848
16010		231861
12505		69207
109042		20471
232023		11784
68151		230810
108099		229731
70456		18491
218820		11459
71955		59079
12411		69903
208795		68212
14081		72309
226519		72190
14897		11487
213019		68875
213539		20377
110310		67041
11842		70719
15254		69675
72480		73991
245877		74747
12827		76884
224907		52829
71041		353502
230257		66573
102644		69721
12476		74318
16004		319520
19285		66895
67610		223626
233552		73124
11370		58250
72124		66873
19219		74137
96935		20666
21753		71653
76483		71609
108897		72022
209212		68027
210029		70797
71703		70122
104445		52398
66902		69219
27878		26563
102693		20348
76917		70425
225870		72828
70397		66190
12370		67446
11739		19270
216565		75409
74480		72778
68724		71648
72599		72446
20563		16764
106957		94352
17762		76453
66174		67448
67171		66362
13800		94353
26558		15377
69550		70435
70358		56321
217887		228731
66898		99382
13844		16923
235441		238330
56430		21414
21767		52250
27395		12238
13731		227154
228576		20677
79196		238257
12830		68799
252838		212111
18933		238673
30948		12293
19042		73296
109135		77411
29816		12952
232943		107351
11747		74648
13196		83679
17096		12934
21814		108927
65100		71946
26434		16451
21807		28169
217371		16978
26386		75590
13007		239393
14118		109284
18424		226098
192650		230316
30957		215748
12545		56805
14579		212531
22410		12554
14176		268451
14645		231207
12153		20365
212307		12168
260299		19085
11658		170938
12739		235406
12826		230779
20318		239554
21813		241447
19055		67338
233806		75746
216558		20238
268566		17261
224023		239435
18187		215114
21346		68755
71778		17101
114249		171170
72832		319504
26409		217216
17164		53623
102566		224024
68036		12751
104625		223828
71914		223827
103098		14299
11787		21981
23871		270192
103712		14026
23945		13363
109019		94214
15259		73914
229473		68268
17967		77569
72136		107449
13445		19092
58242		15902
22288		20675
319448		238328
108150		209200
26374		226856
234779		233107
214597		103841
76108		225724
98711		13819
70911		73251
218038		225288
235130		234686
66771		240514
399510		320974
20564		68810
16453		328365
70083		207592
17258		319622
230103		244723
21848		101809
231861		319162
69207		13649
20471		268747
14297		245828
11784		320508
110651		269037
230810		381677
229731		226518
18491		246103
18028		230249
11459		108961
18986		230815
216134		320202
19328		69480
59079		114479
69903		235505
68212		27206
72309		238130
72190		104582
11487		69399
68875		11979
20377		12014
67041		207521
70719		94212
69675		239647
73991		56752
74747		109275
231712		70292
76884		208084
52829		319370
74205		22418
353502		13640
52635		226250
26932		226418
66573		216795
384009		237542
69721		50523
70568		14284
77065		14362
28071		108899
74318		13542
214897		11555
320213		320825
319520		140780
66895		17132
223626		22779
73124		224454
71795		12193
58250		72296
66873		245945
67972		19946
330260		78088
74137		101631
20666		58235
71653		74103
71609		545370
72022		269643
68027		77976
70797		399558
70122		320878
52398		215690
71846		21928
69219		229474
26563		231470
20348		320183
70425		18019
72828		386750
66190		226352
67446		235631
19270		97775
75409		78405
72778		12164
71648		242109
69253		242481
67102		242620
72446		22417
12035		56149
73422		68750
16764		15077
94352		18628
56334		244418
76453		14051
67448		243373
66362		12549
94353		237891
15377		70113
70435		80752
69912		14266
76959		74521
56321		73284
12417		232313
228731		59009
99382		209743
16923		11982
238330		17912
21414		20583
52250		29857
12238		116701
227154		29820
20677		16002
238257		16668
68861		20439
68799		14012
212111		18549
238673		69051
12293		14086
73296		20148
432582		53624
77411		17965
57874		27357
12952		98363
107351		21824
74648		66355
83679		68842
12934		109154
108927		22117
71946		20597
16451		17158
28169		106564
16978		12349
75590		56847
239393		56289
243574		268977
109284		26415
226098		22770
230316		14462
215748		12977
56878		13345
56805		67801
212531		21938
12554		27062
268451		56018
218138		11363
231207		13631
20365		12705
12168		66889
19085		243780
235431		26897
170938		11852
235406		12389
230779		12579
216742		18188
239554		11305
241447		75747
78658		22762
67338		11565
75746		15485
20238		18574
17261		74156
117160		19699
239435		58802
207785		20856
108682		83924
215114		240590
68755		66970
331623		19091
226982		23802
72055		19158
17101		12578
171170		16891
268420		60344
319504		81703
217216		67739
53623		20741
224024		11504
108079		84652
12751		94185
223828		16564
223827		66441
14299		12798
21981		26941
270192		11480
14026		22761
18007		23943
13363		69195
69554		12904
94214		69641
73914		66868
11861		319710
77697		225791
68268		107769
77569		52840
107449		69538
230967		67784
19092		71706
15902		76477
229599		56409
20675		71983
319278		77583
238328		27756
209200		16949
69727		233328
226856		234378
54151		211739
233107		16011
103841		228368
230700		101612
225724		66395
13819		108013
73251		235559
225288		223254
234686		75599
240514		74761
320974		108153
68810		108902
209478		100532
328365		214345
207592		12010
319622		106672
244723		243362
246179		70546
101809		70788
319162		20621
13649		76263
194952		72514
433904		69309
20773		74769
268747		74035
245828		19377
320508		23921
269037		71116
17918		23882
381677		21355
226518		114874
70472		16909
246103		17196
230249		207920
108961		245886
230815		106877
269116		231225
67923		16842
320202		214137
69480		223646
114479		233733
227327		320982
67313		319876
235505		231510
109168		208177
27206		217463
238130		17127
104582		16467
69399		71310
11979		224912
20970		14634
12014		268980
243529		16561
245038		16416
277978		209707
207521		16574
94212		66180
239647		100604
56752		226252
109275		210044
70292		26405
208084		11835
319370		338372
22418		252903
72042		230857
13640		104732
226250		98403
98258		70762
226418		21387
216795		448987
237542		11513
50523		333564
381306		74090
237436		12296
14284		26927
14362		235534
108899		209032
13542		231044
11555		14048
73826		12043
320825		241494
140780		242377
17132		114142
22779		242202
224454		50528
12193		77045
276770		78177
235072		20271
13026		16512
72296		11694
245945		54525
381110		21682
83486		192119
227099		329628
19946		12287
170644		22409
78088		19041
101631
58235
77552
74103
545370
269643
18708
77976
399558
320878
215690
21928
223775
229474
231470
320183
18019
386750
226352
235631
97775
78405
12164
14924
67622
242109
242481
242620
72895
50880
22417
56149
68750
15077
18628
78455
244418
14051
243373
12549
237891
70113
80752
14266
74521
76843
73284
232313
59009
209743
11982
17912
20583
70564
29857
75695
116701
218441
29820
16002
16668
20439
14012
64540
18549
69051
66309
24055
14086
20148
53624
78829
17965
27357
22644
114601
22321
56496
98363
21824
66355
68842
109154
63985
22402
22117
20597
17158
106564
12349
56847
27398
56289
268977
26415
22770
14462
12977
13345
67801
21938
27062
56018
11363
13631
69581
12705
66889
12916
243780
26897
22612
11852
16478
12389
12579
13824
18188
11305
75747
22762
66952
11565
15485
18574
14226
74156
19699
58802
20856
83924
240590
66970
19091
14904
22222
66011
23802
19158
192120
12578
14430
16891
60344
80721
81703
11737
67739
20741
14700
21826
11504
84652
94185
16564
12406
64660
66441
12798
26941
66358
11480
104303
22761
17245
107272
226646
23943
68877
69195
12904
69641
56807
66868
319710
225791
107769
233016
52840
69538
67784
71706
76477
547253
56409
215015
71983
67526
63959
77583
27756
18391
16949
233328
234378
211739
215193
16011
232288
228368
223752
101612
108148
17684
66395
108013
235559
223254
75599
68178
74761
108153
52662
108902
100532
214345
12010
240913
106672
243362
70546
70788
70605
75717
71673
20621
76263
69719
71962
72514
69309
74769
74035
19377
23921
75784
71116
23882
21355
114874
16909
17196
207920
245886
106877
231225
16842
214137
223646
233733
320982
319876
231510
208177
230752
217463
17127
16467
11987
66379
71310
114893
320940
224912
14634
268980
16561
16416
209707
16574
66180
96957
100604
226252
210044
353169
26405
11835
240665
338372
252903
230857
104732
12702
98403
70762
21387
448987
11513
30963
333564
74090
50770
12296
26927
18710
235534
209032
231044
381605
14048
12043
241494
242377
114142
242202
50528
77045
12453
78177
20271
16512
117197
11694
224703
50765
54525
11768
21682
18763
215051
194126
192119
329628
12287
22409
19041

## Sheet: GS_Esrrb_ESC
CisGenome	MACS	Original
64406	105785	105785
16002	16832	16832
20997	76071	76071
16668	22144	22144
20315	15944	240725
218630	240725	14183
56753	14183	15903
12349	15903	53313
20890	53313	12808
105785	12808	15114
22044	15114	210126
235472	210126	56421
12683	56421	16852
110454	16852	629756
110310	629756	56358
16832	56358	14254
26458	14254	17975
18616	17975	75796
14219	75796	16600
17684	16600	21463
76071	21463	252973
22144	252973	56808
53945	56808	70508
11745	70508	12351
15944	12351	26565
67374	239435	72832
12862	26565	55948
22003	72832	26380
107449	55948	16324
320508	81879	73708
13590	26380	22271
12591	16324	21387
240725	73708	27373
14183	22271	228880
66259	21387	14025
17701	27373	353282
15903	228880	22004
18858	29811	12323
15901	14025	13649
53313	353282	23882
12404	22004	216233
53412	12323	13007
13682	13649	225884
12865	23882	76615
69134	67399	18201
12808	216233	83557
22793	13007	20449
20689	225884	59013
21432	18201	17425
210126	83557	16970
66141	20449	71361
77619	11717	12798
11565	59013	21838
56421	17425	276829
20377	16970	23969
67749	71361	14066
16852	12798	58804
22371	20668	215456
56358	21838	223920
13198	235132	110173
21386	276829	18542
14254	23969	68738
14176	14066	217151
16590	58804	21808
66991	215456	67204
12444	215690	53605
17975	100201	68922
75796	223920	211232
16600	110173	72157
21463	18542	240672
12334	68738	18938
14313	77053	73032
319520	217151	140709
26364	21808	11302
23960	67204	18793
116904	53605	216795
66659	68922	14859
252973	211232	142681
14725	21418	11684
56808	72157	56448
14181	20778	72219
70508	240672	331623
73251	18938	24059
12351	73032	106522
239435	140709	75723
208177	19377	22142
20200	11302	11838
14132	216795	16400
13436	14859	235043
66395	142681	50914
11812	17691	226442
14461	56448	15444
26565	108943	14465
14028	72219	105841
72832	14962	58226
217154	331623	67701
56734	13557	66993
55948	23807	68794
12308	24059	19132
11815	106522	19340
69826	75723	18611
81879	22142	72324
26380	11838	11676
16324	16400	18810
20908	235043	109624
433256	50914	13642
73708	226442	327954
74134	15444	12448
15199	14465	217169
13798	105841	12035
22271	58226	12822
22351	67701	12352
21387	66993	27273
27373	68794	232087
320982	19132	72519
20540	19340	71985
50786	18611	13807
20193	72324	65247
56312	11676	110809
328035	18810	68067
110095	109624	232539
77411	13642	11931
228880	327954	192976
29811	12448	70266
208748	217169	75974
14025	12035	270192
353282	12822	56012
22004	12352	226153
27205	27273	14950
12323	241490	320790
110542	232087	12464
13641	72519	56390
15166	71985	68347
14620	13807	240427
14077	11461	20017
13649	65247	72049
22339	98170	12532
14472	110809	330171
71887	68067	72027
226352	20652	68607
21345	232539	73608
23882	192678	20747
75599	27375	11564
67399	11931	56332
619441	192976	74016
216233	70266	22352
18053	75974	67832
16362	270192	12972
13007	381411	71670
76969	56012	94223
67375	226153	18423
225884	14950	242726
18600	320790	12702
76615	12464	326618
215418	56390	18612
622434	68347	13195
18201	240427	74838
15902	20017	67500
83557	72049	21379
170676	19697	16763
22637	12532	20698
114654	330171	12913
225358	72027	15894
11982	17152	17977
20449	68607	209446
11717	73608	24115
13730	20747	70673
14462	56332	636931
59092	74016	19414
29867	22352	20683
59013	67832	67442
54644	12972	328977
286940	71670	52428
72961	94223	20190
12889	18423	59042
73710	15331	228790
73102	242726	27053
16367	12702	224432
17425	326618	13822
20351	18612	242667
14676	13195	18011
22228	74838	71435
54204	67500	242705
14284	18591	207214
14221	21379	12091
16970	16763	216825
23849	20698	104086
52639	12913	260305
269378	15894	67128
230868	17977	54343
71361	668303	50773
22773	209446	52538
11768	24115	19326
71827	70673	360013
14609	636931	72042
216049	19414	353156
20668	20683	12962
21838	27223	16886
235132	67442	17025
67268	328977	22388
12443	52428	228026
16440	20190	28018
15275	59042	76792
276829	228790	27395
320635	27053	22190
239188	224432	67534
20514	13822	228550
71461	242667	18781
140557	18011	77521
17865	71435	80880
69743	242705	12527
23969	207214	245865
18767	12091	11486
14963	216825	231863
14107	104086	107767
209200	22278	116810
20677	260305	69816
18584	67128	66387
73914	54343	12257
235534	50773	228869
230904	52538	20510
13052	19326	112415
14066	360013	67739
17681	353156	228998
215456	12962	21781
20341	16886	17127
215690	17025	74123
16541	22388	108147
100201	56741	52850
17930	228026	213491
333473	28018	12125
223920	76792	64297
15937	27395	105844
110173	22190	70873
18542	67534	69379
14275	228550	66704
208777	18781	108017
213989	77521	107227
16995	19215	104662
170716	80880	219131
66211	12527	13800
432677	12192	75146
51793	245865	214359
16564	11486	57340
241639	231863	545471
68738	116810	18125
76797	69816	53872
54161	12257	64136
77053	228869	13350
11803	20510	225280
217151	112415	108037
21808	67739	100113398
67204	56531	11790
22249	228998	110012
14367	21781	26384
53605	17127	16664
68922	74123	242669
19202	230810	15568
17035	108147	67512
14062	52850	78908
14612	213491	71279
26903	66277	18813
211232	11898	74741
21418	13528	226178
16854	234023	69536
72157	12125	78797
70113	19877	76261
216858	64297	100340
19419	105844	27403
12180	70873	16499
20778	69379	67493
72446	66704	208449
56338	107227	20425
217410	104662	74352
14175	329828	98910
71775	219131	73680
240672	13800	51800
64934	100604	381801
18938	75146	16453
83456	214359	71682
73032	57340	20448
60525	545471	233489
403178	18125	243277
93721	53872	68585
70274	64136	22418
244668	13350	252972
67968	225280	17346
19377	108037	114663
11302	100113398	170761
14204	11790	269997
207819	110012	67738
18793	26384	71983
21664	72201	20467
320923	16664	17196
114606	242669	21833
19663	15568	226143
74053	67512	12181
27279	78908	241296
17536	71279	217011
71448	18813	67768
328949	74741	72502
100072	226178	22695
23886	69536	103768
14200	78797	74026
20646	76261	432508
105732	100340	15505
209760	27403	54383
105450	11640	216456
68713	16499	14678
14859	67493	56309
12903	208449	67169
228775	21429	100039968
142681	20425	69534
71020	74352	432572
22431	98910	110351
11534	67014	74186
16525	51800	66569
16419	381801	22224
17691	16453	17886
78376	71682	66895
66375	20448	74370
11684	233489	20972
56448	269695	229003
108943	17268	107094
20729	243277	24113
15571	68585	23943
12337	252972	20823
71458	17346	11891
63959	114663	20533
22402	170761	67154
72219	85031	69274
381591	269997	19012
14962	72349	225341
17385	67738	243328
18741	71983	14733
12496	20467	12164
331623	19291	30934
13557	17196	71962
21807	21833	16653
23807	226143	70025
63986	241296	19395
24059	208092	12395
11852	170731	22791
74665	329540	67337
106522	217011	66496
17532	14969	52502
171463	70312	19719
75723	67768	67996
71950	72502	15926
17698	22695	11409
17771	103768	170789
72475	278304	74111
22142	216792	18986
21754	74026	67459
70726	432508	193736
11758	15505	75475
11838	54383	12310
16400	216456	15184
235043	14678	242702
18132	56309	11421
76560	67169	11443
104625	100039968	208677
77044	69534	216156
230903	67603	110198
226442	432572	106248
76405	74186	20788
15444	66569	244551
14961	22224	108014
22715	17886	15900
66060	66895	212632
21859	74370	104252
14465	20972	53892
15289	229003	50768
58246	107094	12055
105841	110052	70470
58226	19895	19400
56878	24113	22194
212307	23943	21955
67701	78541	11477
19206	20823	16561
66993	11891	432940
14008	20533	474156
68794	209586	13429
13518	59028	11783
78455	67154	56637
66214	170799	17906
71733	69274	114886
16776	67760	245877
246177	19012	170750
13706	225341	140859
11906	243328	68423
54128	14733	11567
71704	12164	110816
15985	30934	14735
80985	71962	76429
19132	16653	11992
244058	70025	17309
81703	19395	13714
16476	12395	100043899
20345	22791	170722
71934	100647	68239
74525	67337	235044
28193	66496	16331
18611	52502	226470
72324	19719	12124
18854	67996	116871
11676	15926	76238
19820	11409	66366
18810	170789	103806
20482	74111	242785
109624	18986	252870
72318	193736	15259
13642	66568	99650
212547	75475	214932
66268	12310	217558
77976	15184	81907
66153	242702	14787
75828	11421	76073
18008	216156	66910
51869	110198	68728
16008	106248	237397
67724	20788	71514
97487	23879	76895
14667	319164	68544
20499	22635	76938
16007	244551	12590
327954	108014	211652
18020	15900	53422
12448	212632	11610
14562	104252	11859
217169	53892	279499
208084	50768	75605
12035	12055	60597
245670	70470	19193
241303	19400	17448
15205	22194	14456
99738	21955	210719
12822	22784	192119
66970	11477	67085
209027	16561	106639
66510	78330	22186
109820	432940	66089
27273	474156	106861
57749	21672	96935
236920	22393	67849
26965	11783	68147
233875	56637	114896
18127	17906	58996
232087	114886	80751
72519	245877	74287
71985	170750	20776
11792	140859	18452
73699	68423	68603
12162	11567	15552
224703	110816	22364
216445	14735	218885
112407	76429	20383
13807	11992	67331
11461	17309	50927
17294	13714	226518
14536	100043899	16998
77891	170722	18391
65247	68239	216438
78651	235044	66884
71241	16331	214058
98170	226470	70231
21689	12124	71562
11670	116871	230967
110809	76238	56200
14073	66366	74182
230234	103806	20815
232539	242785	11932
192678	252870	14218
22628	15259	227195
14369	12305	68126
27375	99650	99100
72388	214932	71981
11931	217558	66790
17076	81907	237988
18174	76073	69354
192976	68728	69080
71436	237397	240442
70266	71514	225131
80285	76895	17083
227737	66953	71752
16911	68544	320609
109857	74137	223691
54200	76938	59033
22288	12590	228765
270192	26949	224814
14886	217733	83701
19171	53422	78670
102866	11610	108853
54638	11859	72033
19655	279499	70495
381411	75605	56461
66882	60597	20509
381269	19193	18119
56012	17448	246221
20620	14456	16553
11754	12827	69159
226153	210719	65973
380921	192119	223254
107986	67085	17123
22057	70381	66420
68276	22186	70348
67371	66089	12481
320790	106861	101497
12464	96935	76800
56390	67849	74610
12509	68147	14422
16949	66570	217325
219249	114896	66061
68347	58996	231148
240427	80751	54139
70556	74287	66260
12577	20776	30949
18508	56289	230579
320202	18452	69186
20818	68603	30956
17970	15552	18641
19368	22364	52004
11686	16480	242700
27401	218885	57376
20017	20383	13823
245688	225876	23834
77579	67331	11828
72049	66965	20112
66870	50927	68055
19697	226518	72640
233038	16998	110842
20194	18391	329252
380669	216438	75564
22589	66884	56351
102857	214058	108802
72027	70231	242662
17152	71562	226169
68607	227522	192195
73608	230967	329910
78751	56200	94346
70335	74182	67711
20747	20815	18613
14115	11932	11479
109151	14218	71900
235180	227195	68957
97112	243931	71770
330369	68126	75137
27280	99100	99377
11564	71981	59095
234740	66790	13813
56149	237988	66270
14470	69354	30960
56332	223773	55942
69806	69080	19301
74016	240442	319939
22352	225131	74772
353047	17083	11449
18807	320609	26931
67832	223691	104027
12972	59033	12175
71670	228765	234388
94223	224814	68089
13803	83701	75624
216877	78670	18082
93760	108853	217365
17118	72033	66071
18799	70495	108705
18423	16818	320404
15331	56461	78825
242726	20509	74451
12702	18119	105246
326618	246221	19385
18612	16553	54366
74002	69159	234135
13195	65973	67728
17387	223254	56428
52696	17123	68051
22377	66420	18830
67080	70348	12412
19126	12481	101437
17762	101497	12733
67091	76800	73658
74838	74610	66445
19679	14422	234776
67500	217325	75062
231713	66061	17341
72088	231148	67382
66614	106298	235606
70772	54139	53376
53624	66260	107173
18591	30949	12896
19302	230579	14569
216395	69186	50755
21379	30956	27999
244608	18641	171286
74155	52004	58200
16763	242700	13002
16792	57376	16421
20698	101113	11364
12457	17749	170707
78177	13823	227613
15894	23834	242418
22342	229782	19944
56403	11828	20717
20342	20112	54721
101476	68055	22092
338362	72640	68235
59026	110842	73167
56516	329252	74666
17977	75564	69641
19211	56351	16855
668303	108802	94184
209446	106759	231821
68385	242662	66958
56758	14373	67219
101631	226169	231830
70129	229473	20524
66587	192195	228859
17304	329910	72323
241556	94346	70510
22116	52323	66855
208968	67711	11841
269951	18613	13144
56017	11479	22688
14936	71900	13383
70673	68957	14827
636931	71770	66548
235674	14630	228829
97848	75137	67291
11886	99377	384061
19414	59095	224613
21813	13813	18117
20683	66270	15277
20660	30960	67300
22348	55942	170742
54352	19301	74270
19043	319939	235623
13838	74772	319625
27223	445007	227733
14860	11449	13929
11492	26931	408022
17751	104027	192192
381201	12175	69151
15384	234388	71801
67442	68089	19891
328977	75624	171508
52428	18082	20382
68910	217365	16878
20190	66071	12826
12659	108705	18032
70208	320404	109154
20440	78825	16601
56458	74451	109652
228790	105246	67026
104776	19385	81018
242553	54366	109284
53623	234135	18022
17299	228608	80861
208943	67728	19720
27053	56428	14915
52055	68051	26895
224432	18830	233016
107182	12412	16994
15201	101437	108101
242667	12733	67538
13799	73658	380712
71435	66445	14208
242705	234776	26561
207214	75062	14239
14633	17341	103135
64384	67382	70012
12091	235606	69146
216825	53376	67951
140486	107173	13731
329003	12896	67213
223262	14569	66949
110789	67618	69684
22278	228012	71947
22680	50755	107392
109901	13548	66069
192287	27999	100213
67128	171286	19345
22241	68310	18777
54343	215051	15213
30052	58200	50770
50773	13002	13629
53626	16421	72046
52538	11364	216805
12579	170707	100336
56449	227613	53420
360013	19944	103213
22330	20717	99011
19725	622404	319885
21372	54721	30963
232078	22092	13495
227325	68235	76916
14871	71449	217039
56698	73167	14105
353156	74666	223646
12962	69641	72322
16886	16855	208846
12411	94184	232807
13417	231821	269682
22388	66958	15531
56741	67219	67848
228026	231830	16835
74325	20524	109934
57905	228859	67971
103172	72323	319953
58875	70510	13728
69870	66855	69928
14042	11841	20481
12406	13144	383491
28018	22688	14187
52250	13383	12332
12745	14827	140488
19255	66548	67087
272636	75452	14904
76792	228829	17193
107513	67291	102334
94040	18718	107368
20360	384061	74200
27395	224613	12215
12053	18117	66193
68493	56032	22404
17534	15277	20401
22190	76303	14012
67574	67300	76917
53379	108067	20910
228550	170742	60599
18781	74270	21856
69126	235623	239017
268515	26941	21337
77521	319625	22325
80880	227733	242748
18218	13929	217707
52076	408022	214572
74015	192192	319945
80288	69151	72692
26448	71801	216150
67246	19891	207818
12527	171508	16977
57896	20382	76251
12192	16878	72507
16329	11740	22722
245865	12826	108737
14675	18032	11883
240047	109154	67282
26896	16601	12371
21841	109652	217217
16210	67026	207182
231863	56505	223753
319504	81018	15193
107767	109284	12466
20019	18022	60507
67903	80861	231834
14751	19720	223921
93757	14915	66256
116810	26895	76267
100038882	233016	107242
74194	69386	12566
69816	16994	23994
19270	108101	30841
69524	380712	223696
234582	14208	98952
74175	14357	68298
76367	26561	380916
68832	14239	14164
13480	103135	75687
12257	70012	211798
15000	69146	21388
13614	207425	68020
93685	320727	233865
80890	67213	16988
74257	66949	242291
13057	69684	56747
20510	71947	18458
112415	110208	66943
433470	22761	234384
277432	66069	225913
232146	75533	13824
67739	100213	104111
71890	15519	14583
18203	19345	94254
242022	12339	24127
226830	18777	21679
67689	15213	101142
15211	50770	74203
53378	13629	12571
259300	72046	102448
228998	320472	27376
242687	213649	226539
69770	216805	94091
76820	70646	58249
21781	100336	71726
12336	192170	12540
78309	53420	67549
332221	230751	58234
18590	103213	208628
21453	99011	21886
16612	235441	56697
170460	319885	108116
17127	52892	386655
74123	30963	229714
230810	13495	269633
98711	76916	109212
50878	217039	23806
20740	14105	30947
108147	15242	231086
52850	223646	16581
213491	72322	239555
66277	208846	268527
11898	232807	110157
12348	269682	50767
20430	15531	21763
57753	67848	216760
234023	109934	13046
17702	67971	17242
97884	319953	99031
239796	13728	271036
22401	69928	223917
66989	29806	57321
110959	20481	114652
223255	383491	12321
70572	14187	14872
77220	12332	69104
70762	140488	22340
13048	67087	22415
70350	14904	68303
12125	102334	26447
19877	107368	229588
75302	74200	63954
64297	12215	223666
105844	384281	231252
66333	66193	80912
81910	20401	67358
57390	14012	66314
99890	76917	20469
70873	230837	545938
69519	60599	18049
66704	21856	66599
327826	239017	14421
108017	16430	142682
81489	21337	239759
269610	67422	193670
21983	22325	19245
20516	242748	26894
107227	56480	15925
12971	217707	69309
16978	69225	223864
104662	214572	170829
20280	319945	66505
22184	72692	18582
68552	216150	232441
13800	207818	20231
269643	16977	23854
100604	76251	18708
18764	72507	68944
14009	22722	17125
71409	108737	78284
104816	11883	207565
75146	67282	67040
109168	12371	22720
29816	217217	104080
76574	26939	15904
214359	207182	22245
231440	223753	117109
57340	15193	20587
545471	12466	66566
241638	60507	66511
232232	231834	170756
18125	223921	106633
102657	66256	71973
53872	76267	83768
64136	107242	12238
74006	12566	16923
13350	23994	16511
16010	30841	13992
225280	223696	102566
16842	98952	14615
18822	68298	74025
108037	380916	56470
100113398	14164	66705
26411	75687	19156
74430	19268	319594
11790	18797	109270
218121	211798	68916
110074	21388	16800
76867	68020	67839
72068	114774	102693
110012	233865	11569
67469	16988	19015
26384	242291	68066
72201	18458	93736
16664	66943	215387
242669	234384	18081
15469	225913	67434
15568	13824	67388
319317	104111	16650
110639	14583	213673
67684	18041	11491
18424	320191	68591
77627	94254	224143
19072	24127	19153
319370	21679	11636
12445	101142	216850
73296	12571	68202
231510	57377	11797
67512	102448	14430
263406	27376	56307
14429	226539	78926
18186	94091	16568
170936	58249	117198
78908	27416	73430
109711	27214	85305
71279	71726	26456
215951	12540	69564
18813	67549	52670
74741	15356	67445
218639	58234	235582
211922	208628	59049
226178	56697	18140
243529	108116	30853
11782	386655	17685
20512	229714	23887
194401	269633	194309
78797	109212	71819
56219	66940	19367
93692	30947	259092
76261	225888	68606
71913	231086	66997
240675	16581	68479
100340	239555	104383
14635	268527	242377
18102	110157	229615
12526	50767	13885
328162	21763	29858
12927	216760	108043
216190	13046	12854
11640	17242	18789
30050	99031	71954
320398	271036	14156
26362	223917	67473
20515	57321	226413
56533	26401	211949
16499	103655	77864
67493	114652	333329
208449	12321	13855
330474	14872	67510
207165	69104	207777
50926	22340	210135
226075	22415	30933
20810	68303	30055
21429	26447	15018
20425	229588	27056
11778	63954	12322
78914	223666	21423
98910	231252	30923
227399	80912	56613
74202	67358	193043
67014	195018	18604
73680	66314	16467
51800	20469	27428
381801	545938	347710
382236	18049	244141
12159	66599	14088
102339	14421	12660
67455	142682	240332
16453	239759	668940
240168	14013	74097
77975	193670	215160
54151	19245	66914
226089	26894	73804
228357	15925	13852
66720	69309	67440
20448	56407	230157
269695	223864	211347
66353	170829	19192
52187	66505	52710
107869	18582	76467
17268	232441	72599
223435	20231	66801
243277	23854	12986
18010	18708	59004
66354	68944	56455
68585	21406	68735
71592	17125	192157
252972	21825	67884
14081	207565	67072
52897	67040	75735
114663	13599	68911
67120	22720	98396
13511	104080	98956
108682	15904	19336
29820	22245	13653
11737	117109	67976
75812	20587	19765
170761	66566	237436
70316	26416	18139
63913	223870	270151
226422	68180	14276
85031	66511	235040
12648	106633	56055
66229	71973	269336
104681	66313	211401
329470	12238	244329
72584	16923	16780
53324	16511	30059
109900	13992	66383
66400	102566	227937
71003	14615	245884
227631	74025	223701
57330	11568	107568
235431	56470	22143
22349	66705	226519
75686	19156	14825
84094	319594	210808
64918	18712	11804
72349	109270	66979
97031	50530	100683
67049	68916	72154
20750	16800	223642
16885	13821	16593
67738	67839	15288
71983	12512	12967
68273	102693	71956
19291	11569	214290
22227	19015	11690
67609	18141	231712
67657	68066	216974
171543	93736	16506
60594	215387	16149
17196	18081	68095
54637	71591	373864
16976	67434	14683
67905	67388	19073
19205	213673	80287
30926	11491	212898
21833	224143	56520
72065	19153	66377
228602	11636	329972
269019	216850	83925
13831	68202	66513
13123	11797	225283
226143	56310	75668
328795	216869	12421
170765	76742	77219
12181	12700	16588
241296	14430	74479
208092	56307	71564
170731	78926	68927
13595	16568	20897
232811	117198	16969
16716	73430	16869
329540	85305	17463
327655	224836	77305
217011	69564	75415
14969	52670	67130
70312	67445	209239
231801	235582	75646
73724	59049	18109
74400	18140	17248
67768	30853	76775
72502	17685	51812
11834	23887	110385
22695	194309	66279
103768	71819	70458
20847	19367	66350
14782	259092	227612
17938	68606	228994
69590	66997	104445
12934	68479	66194
68750	104383	16521
278304	242377	106039
216792	76485	230767
94280	98403	225651
58240	229615	12005
333182	13885	76510
20618	29858	66083
68048	108043	66379
24051	12854	11974
74026	18789	14269
67870	71954	97159
432611	14156	102247
52679	67473	17245
432508	226413	19045
14085	211949	72029
15505	77864	18791
238247	333329	14697
54383	13855	14867
15426	67510	76886
75710	207777	18738
224014	210135	223697
69882	30933	16156
65106	30055	68671
242642	15018	67480
226562	27056	238276
229317	12322	27681
14678	21423	72774
70790	30923	27756
11775	56613	319259
50817	193043	76044
56309	18604	14049
105559	16467	216739
67169	27428	54189
109075	347710	80280
100039968	329015	78625
69534	244141	12504
67603	14088	214597
432572	12660	11518
72284	668940	22032
68090	74097	230787
110351	215160	21341
74186	73804	230815
66569	13852	75604
66978	67440	78892
98733	230157	231876
353283	211347	330817
381110	19192	67017
12916	52710	17261
22224	76467	56386
17886	18554	83921
68106	66409	67487
235406	15983	19157
67203	72599	208666
66895	338365	226432
74370	71242	433375
23821	66801	170461
20972	12986	98999
11944	59004	140493
229003	56455	14411
14063	68735	208194
56690	192157	227541
68539	67884	212123
11464	76650	22687
235504	71966	53607
110052	67072	225152
74996	75735	15258
67874	68911	83490
243813	98396	17761
19895	98956	13990
66146	19336	117591
170753	13653	67886
24113	67976	171274
66168	19765	23999
23943	237436	50529
18655	14149	230917
78541	18139	320204
23856	71795	112406
20823	12953	272551
20603	270151	67067
74467	18979	26420
16498	14276	72556
68077	235040	12530
320343	56055	215615
108159	211401	223732
20533	244329	18120
209586	30059	74319
16669	69792	214063
76497	66383	14057
59028	227937	217344
64385	245884	223626
270160	76789	58916
20648	223701	66398
67154	107568	13660
67586	22143	54614
56070	226519	12408
21750	14825	70451
230678	210808	50849
17158	11804	70450
216965	66979	217333
78906	100683	11624
230857	72154	114143
23934	223642	192160
69274	74411	242653
215653	16593	56807
67760	15288	69668
19012	12967	114713
225341	71956	216613
50528	214290	18436
53902	11690	20411
56194	231712	68708
71720	207785	107995
243328	216974	319263
217648	16506	98970
76561	108837	18628
69719	16149	140477
14733	68095	18223
12164	67163	26412
230249	373864	70257
240025	14683	224997
54401	19073	16512
320720	80287	20924
22289	212898	105727
30934	56520	19063
71962	66377	20945
16653	329972	192650
218850	83925	13710
64296	66513	193385
57438	225283	57890
13875	75668	69860
70025	12421	232972
11813	381667	229603
19395	77219	54723
216166	16588	19299
12395	74479	67722
22791	71564	217038
29875	20897	69938
22601	66905	74735
230779	16969	56717
100647	17463	14165
18438	77305	57312
67337	75415	246293
67784	67130	75659
66496	209239	29873
52502	75646	230793
20674	18109	66406
27878	17248	224640
19719	76775	18016
381678	51812	243537
14571	110385	214301
213539	68520	68379
104725	66279	268449
67996	70458	66155
68558	66350	20745
208146	320701	101544
211429	228994	214579
232440	104445	70928
14415	66194	13014
73649	16521	207839
19889	106039	230777
240832	230767	71774
15926	225651	74585
330064	12005	74143
11409	213121	224829
56462	28036	22658
66596	68588	268469
15161	76510	50787
17136	66083	213895
74111	66379	50780
13197	11974	396184
243911	14269	66686
22367	97159	75841
12226	102247	12468
18986	17245	240756
12153	14794	18551
17259	19045	50798
386612	72029	13665
56695	18791	54683
11936	14697	13395
193736	14867	14694
66568	66356	68278
75475	277773	68550
13650	76824	230737
21374	76886	18103
68205	18738	12286
67264	223697	228852
73442	16156	218236
15368	22598	50799
12310	68671	11650
69640	67480	216873
15184	242620	18969
242702	238276	67381
59044	27681	51796
17192	170835	13496
319876	72774	106766
67604	27756	223690
11443	319259	108100
11981	76483	242860
23948	76044	14312
21888	67103	13669
11958	14049	83797
74355	216739	18693
50762	54189	71972
233833	80280	329831
56456	78625	319601
12729	12504	54725
216156	21685	66156
110198	214597	381629
209011	11518	71529
73284	230787	18045
106248	21341	14672
12330	230815	56495
16412	75604	66432
216011	78892	192662
22117	330817	21981
330790	67017	66241
74670	17261	11551
21357	56386	20520
20788	83921	192663
227154	210146	68744
67857	67487	67680
23879	19157	67663
243923	208666	68371
319164	226432	20846
12224	433375	234847
244551	170461	19230
22591	98999	117590
108014	140493	18160
209815	14411	107831
54631	208194	22158
93835	227541	68312
55927	212123	76478
69772	22687	14297
15900	53607	545260
106073	12450	107351
16570	225152	72399
212632	15258	94214
68092	83490	68938
22223	17761	16468
380701	13990	56212
103537	117591	245945
72018	67886	13476
242521	171274	14708
104252	23999	100226
53892	270802	230761
19057	74412	13026
57773	382062	230908
60441	80283	50518
50768	414089	20420
12055	50529	108114
17356	230917	56812
70470	320204	75801
19400	112406	328788
104346	266620	67041
235661	272551	71971
22194	67067	20505
217835	26420	67958
14598	263876	381628
70333	72556	14702
21955	12530	67101
73945	215615	74648
22784	50918	26356
56248	223732	17449
214133	18120	18747
100710	74319	218294
74122	214063	18602
11477	14057	381199
17087	223626	66176
328099	58916	23825
83436	66398	73062
13628	13660	71059
11429	54614	246154
69217	12408	21973
66065	70451	258335
16561	50849	224105
93695	70450	67054
53318	216964	102614
18607	217333	22433
78330	17222	70383
432940	11624	14813
231386	114143	71884
18451	192160	66151
228607	242653	268490
21672	56807	192156
13429	69668	67281
238328	114713	224753
67732	216613	94112
20899	18436	327958
19653	20411	11870
22393	68708	226243
381305	269180	29876
17126	107995	12487
67148	67674	216821
56637	319263	56873
99683	98970	66404
15001	18628	69307
53869	73250	215210
17906	18223	18107
114886	26412	67991
12929	18534	16509
22138	70257	103466
72043	224997	234577
245877	16512	170736
77613	20924	330695
76454	105727	69109
19712	19063	245841
74895	14840
94187	20945
170750	192650
20393	20856
140859	13710
53330	193385
225348	58176
13877	18516
434204	57890
29817	232972
68423	229603
69482	54723
66049	19299
14735	66403
14734	67722
17898	217038
20358	69938
328232	74735
74230	56717
70769	14165
21945	57312
11992	246293
21873	75659
17309	29873
13714	230793
100043899	66406
21814	224640
22040	18016
56195	15254
14670	243537
69727	214301
68239	68379
19201	268449
11957	66155
68421	20745
12807	101544
195733	214579
52575	70928
22608	13014
74754	207839
332397	217310
93842	230777
16331	71774
226470	246133
12124	74585
14163	20849
116871	26918
76238	18034
26992	74143
57230	194231
66366	224829
27528	22658
242785	268469
54445	50787
212706	213895
99311	50780
252870	396184
73218	66686
15259	226252
12305	75841
231413	12468
74320	240756
214932	72898
217558	18551
68861	50798
230753	13665
68971	54683
72147	13395
67115	14694
81907	60365
68837	68278
22042	68550
99470	230737
26398	12286
19775	15374
78781	228852
11604	218236
17686	50799
14787	11650
76073	216873
66910	18969
68728	67381
237397	51796
66795	13496
11991	106766
71514	223690
67844	108100
76895	242860
52397	13669
74322	83797
13836	18693
231872	71375
66953	71972
68544	329831
106672	319601
241308	21410
74137	54725
619548	66156
71974	381629
57276	71529
16768	18045
80297	14672
26564	56495
17750	66432
76938	192662
22214	21981
20480	66241
12590	12304
26949	11551
217733	20520
11669	192663
110147	68744
211652	67680
53422	67663
105827	68371
11610	20846
11859	77697
19248	234847
75605	53901
20167	19230
78317	117590
60597	18160
68038	107831
20719	22158
211673	68312
19193	76478
56218	66399
17448	14297
93871	545260
14456	107351
20720	72399
12827	94214
210719	68938
192119	16468
67085	56212
13713	12333
27419	245945
106639	13476
228875	14708
70381	100226
16373	230761
13555	13026
246103	230908
22186	50518
66089	20420
242466	108114
106861	56812
67305	75801
15408	328788
96935	67041
69136	71971
66209	20505
67849	67958
14884	381628
66570	14702
15476	67101
22083	74648
52398	26356
114896	17449
232237	18747
58996	218294
56321	18602
80751	381199
215201	14731
74287	237886
106407	23827
20776	72754
22764	66176
56289	232337
72949	226098
78394	23825
18452	73062
212862	71059
77569	246154
18181	21973
77963	258335
68603	224105
223593	67054
13393	102614
13078	12416
15552	22433
53374	70383
20667	71884
68846	66151
433940	192156
22364	67281
50765	224753
19143	69053
230861	94112
16480	327958
20529	69137
218885	226243
17246	214105
20383	52468
12580	16157
76551	29876
24084	12487
14865	14431
66922	216821
225876	56873
67331	66404
66965	69307
67200	215210
50927	18107
59025	67991
242747	16509
226518	103466
57344	234577
16998	170736
18391	330695
80913	69109
54393	245841
20661	16337
66884	50754
244152
18044
214058
13589
210973
70231
72554
71562
227522
108652
320878
227867
14793
28105
269941
30045
74182
103098
20815
12695
11932
14218
243931
68126
11545
30794
242602
229937
244418
16985
99100
276846
26428
66790
54673
237859
77087
17178
71833
217732
237988
217214
14317
27407
12006
213109
69354
21991
223773
69080
104263
240442
66609
57912
225131
64291
77683
67917
545389
54135
17083
69178
320609
223691
56174
106052
59033
329152
171167
67623
59046
70247
217684
11820
228765
432879
53868
18710
19300
56077
224814
69399
237877
434203
68047
75697
72135
319604
81500
108960
67956
50782
54325
13849
27360
83701
70423
229905
71175
67122
11544
13644
380601
108853
22757
116914
117600
66231
109672
67916
20016
20610
243912
24069
17187
72124
16818
54170
217837
16646
215819
56461
78656
20509
18119
246221
12465
66181
22129
16553
21844
69159
65973
223254
17123
110109
66129
66420
319530
70348
12481
75956
20922
57266
74610
69387
244757
22417
24109
14104
387524
20682
18477
14422
11765
17897
68014
14621
233571
67921
229363
77254
319475
72075
71878
56369
66061
231148
106298
27261
232210
66260
66667
30949
72993
74769
268448
30956
18762
77998
18641
18188
52004
68346
242700
21954
66126
101113
72306
228071
18537
13823
14718
23834
229782
22772
11828
277360
20112
30056
321022
68055
17339
72640
110842
329252
268396
74125
75564
14707
77462
83555
68145
110796
108802
28200
230514
59047
106759
242662
14373
83602
21917
226169
12306
69528
77827
232879
229473
12550
329910
94346
52323
18674
319477
67711
18613
30058
73873
72170
14225
14786
229877
626834
11479
18599
71900
68957
320435
66797
70584
208836
105837
71770
14630
22256
66448
328110
16005
67458
229663
75137
237422
99377
54153
59095
13813
14998
14791
66270
58998
30960
56150
55942
19301
319939
74772
68119
28185
20085
54194
445007
16656
245596
11449
26931
215436
218914
65962
104027
353258
75007
232933
58184
26394
19338
13209
234388
68089
75624
217946
18786
18082
116891
382038
224273
225207
378702
210044
217365
234814
12846
16651
16560
14561
12212
229512
229096
26433
108155
108705
21402
320404
14237
68473
228366
78825
59021
74451
233532
80708
117148
19385
268977
54366
66047
234135
68549
80914
228608
21885
68836
77407
226527
71345
21858
235626
114863
100037282
56371
241846
20732
16004
11674
67728
70747
108143
11652
19023
69064
71041
21810
56428
68051
100434
18830
235047
14628
12412
17355
76936
72193
320150
53611
74868
101437
320538
67307
12733
27643
73658
68041
66445
20585
14674
98878
59041
234776
16833
75062
17341
56426
78798
245886
214162
67286
21826
56401
72722
107932
67382
73288
235606
71764
53376
14230
17180
107173
[truncated: 2,827 more rows]

[truncated: 1 more sheets: GS_Oct4_ESC]
